# Supplementary material for: Metabolic Profiles of Serum and Ovarian Tissue in Taihe Black-Boned Silky Fowl During the Early and Peak Laying Periods
Source: Animals (Basel). 2025 Mar 22;15(7):912. doi: 10.3390/ani15070912 (PMC11987729; doi:10.3390/ani15070912)
Supplement: Supplementary file 1 [file animals-15-00912-s001.zip]

Archive with 8 entries (8 files):
- Supplementary Figure S1.png
- Supplementary Figure S2.png
- Supplementary Figure S3.png
- Supplementary Figure S4.png
- Supplementary Table S1.xlsx
- Supplementary Table S2.xlsx
- Supplementary Table S3.xlsx
- Supplementary Table S4.xlsx
