# Supplementary material for: Metabolic Profiles of Serum and Ovarian Tissue in Taihe Black-Boned Silky Fowl During the Early and Peak Laying Periods
Source: Animals (Basel). 2025 Mar 22;15(7):912. doi: 10.3390/ani15070912 (PMC11987729; doi:10.3390/ani15070912)
Supplement: Supplementary file 1 [file animals-15-00912-s001.zip › Supplementary Table S1.xlsx]

## Sheet: negative ion mode in serum
Metabolites with Significant Abundance Differences in Serum Between 20W and 30W (Negative Ion Mode)
Compound_Name	neg_M20W_Serum_1	neg_M20W_Serum_2	neg_M20W_Serum_3	neg_M20W_Serum_4	neg_M20W_Serum_5	neg_M20W_Serum_6	neg_M30W_Serum_1	neg_M30W_Serum_2	neg_M30W_Serum_3	neg_M30W_Serum_4	neg_M30W_Serum_5	neg_M30W_Serum_6
LNAPE 16:0/N-9:0	4.88503e+06	3.86718e+06	3.47396e+06	3.42035e+06	3.46474e+06	2.58657e+06	578979	973190	790124	302511	717731	1.03951e+06
Docosatrienoic acid	4.58273e+06	3.08337e+06	6.41851e+06	4.92305e+06	3.53783e+06	4.3625e+06	1.20633e+06	2.39829e+06	1.69727e+06	1.26636e+06	2.15157e+06	1.3504e+06
12-Hydroxydodecanoic acid	5.65271e+06	1.91636e+06	3.90161e+06	4.31836e+06	1.93467e+06	2.6846e+06	517889	1.53913e+06	596465	451819	484682	614828
L-Anserine	8.67886e+06	9.20164e+06	1.29667e+07	9.08508e+06	1.07293e+07	1.2802e+07	2.44701e+06	6.18169e+06	3.59366e+06	3.10826e+06	3.89659e+06	4.88902e+06
(R)-3-Hydroxy myristic acid	5.35016e+06	2.08379e+06	4.73388e+06	4.66347e+06	1.98804e+06	3.11631e+06	813661	1.30722e+06	940911	822199	1.07335e+06	765320
FAHFA 16:1/18:3	5.31029e+06	1.75516e+06	3.76428e+06	1.95301e+06	548453	2.08912e+06	99702.5	365633	658009	113884	87296.4	106474
Adrenic acid	3.06479e+08	1.65017e+08	3.9743e+08	4.67746e+08	1.56322e+08	2.86589e+08	7.46798e+07	1.39335e+08	6.69694e+07	6.81045e+07	8.76209e+07	6.87637e+07
16-Hydroxyhexadecanoic acid	4.55447e+08	1.91576e+08	2.9933e+08	2.23672e+08	1.04375e+08	2.19856e+08	4.2809e+07	1.04574e+08	7.84247e+07	3.23807e+07	6.36644e+07	4.92579e+07
FAHFA 16:0/18:2	1.40336e+07	1.11039e+07	9.28566e+06	9.38616e+06	8.2998e+06	7.62567e+06	2.62253e+06	5.90249e+06	4.87302e+06	2.55382e+06	3.90038e+06	4.64285e+06
11(Z),14(Z)-Eicosadienoic Acid	3.79557e+07	1.85448e+07	3.04748e+07	3.30175e+07	2.27672e+07	1.98153e+07	1.10244e+07	1.59091e+07	1.38805e+07	8.80131e+06	1.34467e+07	9.24478e+06
DL-m-Tyrosine	5.41634e+06	3.48454e+06	4.30653e+06	2.81038e+06	2.74873e+06	1.78073e+06	1.12384e+06	1.33425e+06	1.20475e+06	921592	973111	1.35784e+06
(±)13-HODE	3.83393e+06	2.59824e+06	4.39351e+06	4.9012e+06	1.84371e+06	4.17489e+06	1.08042e+06	2.05947e+06	1.19072e+06	1.4652e+06	1.57637e+06	1.07533e+06
FAHFA 22:4/18:0	2.05959e+06	861787	3.24674e+06	3.0747e+06	616535	2.36794e+06	143668	771824	388597	220883	339767	198315
Prostaglandin A1 ethyl ester	2.97956e+06	2.26924e+06	3.00429e+06	5.11079e+06	1.91757e+06	2.9699e+06	800905	2.18998e+06	813232	788332	1.40777e+06	1.10661e+06
Taurine	3.32833e+08	3.57202e+08	5.74361e+08	3.85222e+08	4.49248e+08	3.59713e+08	1.6589e+08	2.52279e+08	6.94488e+07	1.76922e+08	9.71967e+07	1.43945e+08
11(E)-Eicosenoic Acid	2.29367e+07	1.22988e+07	3.01526e+07	3.50921e+07	1.33861e+07	2.2496e+07	5.06793e+06	1.34277e+07	1.08137e+07	5.34236e+06	8.47748e+06	5.54418e+06
Docosapentaenoic acid	4.62619e+07	2.85828e+07	4.98122e+07	4.90666e+07	3.13569e+07	3.9898e+07	2.43469e+07	2.24199e+07	1.93089e+07	2.98678e+07	1.91943e+07	2.74187e+07
JWH 018 N-pentanoic acid metabolite	2.33854e+06	741773	2.28981e+06	1.56432e+06	565885	1.7663e+06	215216	1.13538e+06	162732	188055	175966	188181
ST 29:1;O;Hex;FA 18:1	1.10916e+07	4.02833e+06	1.12932e+07	1.08119e+07	5.40576e+06	6.50983e+06	2.60467e+06	4.67842e+06	1.71733e+06	2.66218e+06	2.60735e+06	3.64511e+06
Prostaglandin H2	4.26377e+06	1.87033e+06	5.99846e+06	5.53725e+06	3.217e+06	4.11934e+06	1.19638e+06	2.65442e+06	1.78325e+06	1.03328e+06	1.30697e+06	1.80401e+06
FAHFA 18:2/20:4	1.28061e+07	6.30793e+06	1.44337e+07	1.37472e+07	8.15117e+06	1.28207e+07	3.7882e+06	6.70986e+06	5.7787e+06	5.76311e+06	5.60002e+06	6.61866e+06
Lipoic acid	1.06426e+07	7.47353e+06	1.06758e+07	8.15161e+06	1.21733e+07	7.41485e+06	6.20929e+06	7.64336e+06	5.13386e+06	5.17226e+06	3.25864e+06	3.54776e+06
Xanthosine	2.12629e+06	2.7011e+06	2.33839e+06	3.08878e+06	5.49082e+06	4.99915e+06	1.30911e+06	2.01506e+06	1.55371e+06	1.55773e+06	1.29632e+06	1.41586e+06
Elaidic acid	6.53198e+09	2.26216e+09	7.45985e+09	7.71058e+09	2.20894e+09	4.09343e+09	1.10038e+09	2.54639e+09	1.60151e+09	1.20267e+09	1.34842e+09	1.62362e+09
1-Caffeoylquinic Acid	1.94668e+06	1.54862e+06	1.40634e+06	1.61111e+06	1.38969e+06	1.08015e+06	1.07841e+06	1.29733e+06	912414	959327	667934	771943
(±)12(13)-DiHOME	1.51876e+07	2.42532e+07	2.30788e+07	1.97409e+07	1.3739e+07	1.92704e+07	1.00769e+07	1.59877e+07	1.1376e+07	9.82931e+06	1.25605e+07	6.47773e+06
FAHFA 18:1/20:3	3.71597e+07	1.18191e+07	3.38086e+07	3.66185e+07	1.34943e+07	2.17577e+07	7.3919e+06	1.53295e+07	6.5332e+06	9.10735e+06	1.00359e+07	8.95428e+06
L-Malate	2.47233e+08	2.07906e+08	3.53623e+08	2.53701e+08	4.35944e+08	3.10727e+08	2.01121e+08	2.0728e+08	2.16434e+08	1.41298e+08	1.00087e+08	1.3047e+08
DL-Malic acid	1.45804e+08	1.22766e+08	2.05045e+08	1.56053e+08	2.68966e+08	1.86922e+08	1.23415e+08	1.2481e+08	1.29016e+08	8.53801e+07	6.02652e+07	7.86904e+07
alpha-Ketoglutaric acid	1.01638e+08	8.77155e+07	1.5155e+08	1.49959e+08	1.51481e+08	1.42747e+08	9.04765e+07	1.05248e+08	4.96161e+07	6.34445e+07	3.51365e+07	7.44951e+07
(S)-Leucic acid	9.19508e+07	1.81266e+07	6.98412e+07	4.4933e+07	2.30218e+07	3.95938e+07	9.66e+06	2.50969e+07	2.91988e+07	1.09943e+07	7.89297e+06	9.26163e+06
20-Hydroxy-(5Z,8Z,11Z,14Z)-eicosatetraenoic acid	1.88482e+06	1.30474e+06	5.75522e+06	3.03986e+06	1.58433e+06	2.26446e+06	1.6131e+06	970862	1.10742e+06	1.12218e+06	590079	649089
Asp-Phe	347367	1.30933e+06	496383	529836	282694	524652	526493	182256	152595	185854	155815	162311
Eicosapentaenoic acid	2.51868e+07	2.6863e+07	3.15868e+07	2.33971e+07	2.20735e+07	1.96209e+07	1.54563e+07	1.59978e+07	2.67544e+07	1.38866e+07	1.33191e+07	1.16709e+07
N-Acetyl-L-aspartic acid	7.88425e+06	1.0514e+07	1.54517e+07	1.12324e+07	1.30582e+07	1.1373e+07	1.10175e+07	6.58934e+06	3.81038e+06	6.1393e+06	6.12528e+06	7.93687e+06
Fumaric acid	9.71307e+06	1.08262e+07	1.57486e+07	1.38614e+07	1.7644e+07	1.28885e+07	1.1634e+07	1.09616e+07	8.51607e+06	7.17365e+06	5.31961e+06	7.81759e+06
Hexadecanedioic acid	4.31488e+07	2.55525e+07	7.57137e+07	5.11778e+07	2.93553e+07	4.55685e+07	2.14197e+07	2.86059e+07	2.86247e+07	1.74253e+07	2.2816e+07	2.5605e+07
Cannabidiolic acid	693080	186728	1.85217e+06	1.19136e+06	377340	696540	195541	412203	157440	177458	155607	171952
2-Hydroxymyristic acid	692439	1.0815e+06	2.0234e+06	940252	674637	877334	475110	515747	647176	569698	629205	444359
Linoleoyl ethanolamide	988901	351817	1.862e+06	1.64284e+06	178943	584885	156538	169274	194792	187681	164442	201609
N-Acetylaspartic acid	1.71659e+07	2.22105e+07	3.00552e+07	2.30051e+07	2.81582e+07	2.17864e+07	2.34174e+07	1.43464e+07	8.2678e+06	1.26467e+07	1.24984e+07	1.72552e+07
Uridine	4.87181e+07	2.80596e+07	4.31758e+07	3.94182e+07	2.79411e+07	3.02074e+07	1.24578e+07	4.73886e+07	8.24624e+06	1.20969e+07	5.34237e+06	1.09044e+07
D-(+)-Malic acid	7.39867e+07	1.46238e+08	1.25238e+08	1.70327e+08	3.08121e+08	2.21438e+08	5.65046e+07	6.35864e+07	1.53353e+08	8.92534e+07	6.61631e+07	3.91575e+07
Lauric acid ethyl ester	8.32868e+06	4.19664e+06	7.58218e+06	4.75432e+06	3.54456e+06	3.90081e+06	3.02881e+06	3.81542e+06	3.2053e+06	2.33375e+06	2.88848e+06	3.27325e+06
N-Oleoyl Glycine	2.04984e+06	1.08445e+06	6.95592e+06	9.65282e+06	342668	2.69125e+06	791101	388094	267425	309066	574216	290255
5-Methyl-dl-tryptophan	1.57523e+06	1.77433e+06	1.63153e+06	1.60284e+06	1.19661e+06	1.44394e+06	1.54533e+06	251730	486090	515374	491897	1.22828e+06
trans-10-Heptadecenoic Acid	9.76149e+06	6.39264e+06	1.05269e+07	9.72658e+06	4.14813e+06	6.24886e+06	3.49224e+06	5.86525e+06	3.27839e+06	2.99968e+06	7.17573e+06	4.48373e+06
11-Epiprostaglandin E1	3.7194e+06	1.9685e+06	8.23304e+06	4.22478e+06	1.97065e+06	3.73512e+06	1.86882e+06	2.56475e+06	2.03758e+06	1.18912e+06	1.5866e+06	1.80002e+06
(+/-)9,10-dihydroxy-12Z-octadecenoic acid	9.33541e+06	1.21618e+07	1.50005e+07	1.23822e+07	6.75737e+06	1.21981e+07	8.00216e+06	7.7143e+06	7.43118e+06	6.79682e+06	7.562e+06	2.55254e+06
Prostaglandin H1	590960	340545	1.80968e+06	997262	425265	928779	240672	405066	556192	237220	289022	429235
PE 18:1_22:5	1e+07	5.67583e+06	6.91823e+06	8.19008e+06	4.05414e+06	2.15694e+06	4.7948e+06	4.30658e+06	2.21291e+06	2.55487e+06	1.67601e+06	2.29726e+06
12,13-EODE	1.21506e+06	1.09191e+06	1.76298e+06	1.37447e+06	1.06798e+06	2.49798e+06	651450	634745	807366	1.28623e+06	928983	1.41863e+06
3-Hydroxydecanoic acid	9.55794e+06	7.04971e+06	1.29154e+07	1.42265e+07	1.21466e+07	1.82768e+07	4.55485e+06	1.36762e+07	3.49141e+06	5.6085e+06	8.08342e+06	8.97127e+06
23-Nordeoxycholic acid	1.14095e+06	1.13697e+06	5.26684e+06	842509	2.67896e+06	3.01052e+06	703193	601849	211734	686458	590249	2.88077e+06
LPE 22:5	3.06727e+07	2.90933e+07	2.51762e+07	5.04161e+07	2.76483e+07	3.82238e+07	5.97041e+07	4.78225e+07	5.71364e+07	8.36131e+07	9.25172e+07	9.36494e+07
Isophorone	2.8513e+06	3.62525e+06	2.31836e+06	2.25562e+06	4.26448e+06	4.58833e+06	6.93384e+06	7.1297e+06	4.65182e+06	7.62288e+06	8.90262e+06	5.9847e+06
Mag (18:1)	1.79322e+06	1.65461e+06	4.13982e+06	5.06469e+06	5.42311e+06	4.13645e+06	1.19708e+07	8.93896e+06	4.0665e+07	1.08179e+07	4.86832e+06	1.02539e+07
LPC 19:0	966756	1.22001e+06	1.68336e+06	1.12059e+06	1.12038e+06	990702	1.33335e+06	2.00512e+06	5.47032e+06	7.21795e+06	4.95704e+06	4.06034e+06
LPC 22:5	7.77283e+06	7.24703e+06	7.25992e+06	9.08007e+06	6.33975e+06	7.86529e+06	8.46109e+06	8.55354e+06	1.04921e+07	1.7068e+07	1.52077e+07	1.17314e+07
2-(acetylamino)-3-(1H-indol-3-yl)propanoic acid	1.29524e+07	1.46509e+07	6.94455e+06	1.34186e+07	1.1558e+07	1.36263e+07	2.48334e+07	2.5017e+07	1.3203e+07	1.48757e+07	3.66368e+07	1.80171e+07
LPE 19:0	340821	780864	981072	499055	782625	601535	799681	526432	3.0612e+06	3.24998e+06	3.16191e+06	2.96964e+06
Tetrahydrocorticosterone	197847	176195	167860	178779	417216	202821	851986	525576	612236	180210	301715	1.16438e+06
LPE 18:3	3.60864e+06	7.97233e+06	5.92806e+06	8.84546e+06	5.38531e+06	8.19672e+06	1.39984e+07	5.09146e+06	1.05889e+07	1.59722e+07	1.52764e+07	1.13089e+07
4-tert-butylphenol	1.34721e+06	8.75727e+06	514315	1.3252e+06	1.11254e+07	9.25541e+06	1.61721e+07	1.13548e+07	1.29117e+07	1.51345e+07	1.71704e+07	1.51412e+07
Acetaminophen glucuronide	429459	2.27756e+06	1.76606e+06	3.26884e+06	3.7583e+06	3.50469e+06	6.71462e+06	7.22472e+06	3.8941e+06	5.17124e+06	5.00396e+06	4.61687e+06
2,3-dinor Prostaglandin E1	655398	778238	1.18384e+06	955818	638613	851021	3.09106e+06	2.02838e+06	1.34062e+06	688298	2.66486e+06	1.03504e+07
Gentisic acid	1.52668e+06	9.24925e+06	3.67563e+06	966463	1.2092e+07	1.0226e+07	6.44416e+06	1.3484e+07	1.10956e+07	1.23913e+07	3.16786e+07	2.63227e+07
L-Tryptophan	2.72528e+06	6.35542e+06	2.31931e+06	2.09014e+06	5.06513e+06	6.40314e+06	5.1151e+06	8.72486e+06	7.02935e+06	5.57275e+06	9.68654e+06	5.38711e+06
Corchorifatty acid F	927884	1.33742e+06	684685	924316	1.06042e+06	1.29645e+06	1.22246e+06	851909	1.80678e+06	1.87272e+06	2.48222e+06	1.61933e+06
LPE 20:3	5.39028e+06	6.53851e+06	8.10911e+06	1.65645e+07	7.94595e+06	9.93404e+06	1.12997e+07	8.27814e+06	2.27057e+07	1.47411e+07	1.70962e+07	1.28625e+07
Tauroursodeoxycholic acid	3.69745e+07	8.73167e+07	4.08061e+07	7.55153e+07	1.11509e+08	1.25932e+08	1.97508e+08	3.25267e+07	2.96597e+08	3.11898e+08	5.34383e+08	2.62224e+08
4-Butylresorcinol	1.29788e+06	1.74151e+06	615504	586166	2.14785e+06	1.749e+06	2.48856e+06	2.32828e+06	1.60527e+06	1.83133e+06	2.38381e+06	2.61354e+06

## Sheet: Positive ion mode in serum
Metabolites with Significant Abundance Differences in Serum Between 20W and 30W (Positive Ion Mode)
Compound_Name	pos_M20W_Serum_1	pos_M20W_Serum_2	pos_M20W_Serum_3	pos_M20W_Serum_4	pos_M20W_Serum_5	pos_M20W_Serum_6	pos_M30W_Serum_1	pos_M30W_Serum_2	pos_M30W_Serum_3	pos_M30W_Serum_4	pos_M30W_Serum_5	pos_M30W_Serum_6
2-Amino-1,3-octadecanediol	2.07726e+08	2.43361e+08	2.5169e+08	2.23632e+08	4.8078e+08	2.11883e+08	2.34882e+07	1.91254e+07	2.33371e+07	2.92776e+07	3.7463e+07	3.25028e+07
Hypoxanthine	3.83392e+08	7.70129e+08	7.52758e+08	5.63156e+08	6.97585e+08	4.863e+08	2.59741e+08	2.73738e+08	1.65874e+08	3.39624e+08	2.44439e+08	2.4496e+08
CAR 18:1	2.78191e+07	1.94573e+07	9.90588e+07	9.21192e+07	3.03364e+07	5.89541e+07	3.89725e+06	7.83655e+06	4.60559e+06	5.90558e+06	8.51261e+06	5.4221e+06
Palmitoylcarnitine	3.05914e+07	1.61697e+07	6.66579e+07	5.25953e+07	2.08019e+07	3.35271e+07	3.00536e+06	1.80347e+07	3.59214e+06	4.70215e+06	6.09141e+06	5.34409e+06
1-Methylhistidine	9.12079e+07	6.61412e+07	7.16198e+07	6.37318e+07	6.51585e+07	6.20582e+07	2.38146e+07	2.95801e+07	2.38413e+07	5.04638e+07	3.79209e+07	2.28592e+07
cis-7-Hexadecenoic Acid	6.50217e+06	2.68575e+06	6.85159e+06	7.1792e+06	3.66984e+06	5.14801e+06	1.40097e+06	3.16504e+06	1.42363e+06	1.95133e+06	2.18e+06	1.74555e+06
Anserine	5.63553e+06	5.87374e+06	8.88647e+06	8.95337e+06	8.96196e+06	1.05817e+07	1.78688e+06	3.99026e+06	2.47887e+06	3.31399e+06	4.86826e+06	4.19834e+06
1,4-Dihydro-1-Methyl-4-Oxo-3-Pyridinecarboxamide	2.27042e+06	2.05026e+06	2.39759e+06	1.41375e+06	3.47049e+06	1.64785e+06	716840	929915	781275	1.61907e+06	1.08575e+06	764301
1-Palmitoylglycerol	1.72502e+08	1.97937e+08	2.02788e+08	1.17917e+08	4.76634e+08	2.06108e+08	4.54279e+07	5.48729e+07	8.54098e+07	8.05828e+07	8.90455e+07	8.77038e+07
SDMA	708062	500980	685031	821701	746841	758971	486441	385491	391473	471170	552061	304271
N,N-Dimethylarginine	1.81341e+07	1.36118e+07	1.5168e+07	1.92126e+07	1.88111e+07	1.91654e+07	1.3515e+07	9.51998e+06	9.93276e+06	1.06018e+07	1.40715e+07	8.19243e+06
N-Acetylserotonin	7.60533e+06	7.77479e+06	8.26791e+06	8.33005e+06	5.85258e+06	7.91052e+06	2.78105e+06	1.56469e+06	975657	2.51847e+06	3.26278e+06	3.74648e+06
ethyl 1-(3-nitro-2-thienyl)piperidine-4-carboxylate	1.46074e+06	1.63087e+06	3.53137e+06	2.62866e+06	3.19907e+06	4.09072e+06	783866	769145	924045	1.12951e+06	1.38673e+06	1.39066e+06
N6-Me-Adenosine	751749	578776	812627	1.09028e+06	1.97463e+06	896476	464212	629814	305768	257717	402425	260242
7-Methylguanine	2.72766e+06	2.00513e+06	3.11296e+06	3.36447e+06	3.56317e+06	3.29817e+06	1.62218e+06	2.33091e+06	2.00933e+06	1.92821e+06	1.94969e+06	1.52309e+06
Nicotinamide	1.94115e+08	1.63476e+08	1.98604e+08	2.33759e+08	2.60295e+08	1.62422e+08	9.85026e+07	1.4837e+08	1.24644e+08	1.159e+08	1.572e+08	8.34642e+07
Cytidine	4.04582e+06	3.29007e+06	3.16447e+06	4.10067e+06	4.05833e+06	3.12524e+06	2.0287e+06	3.27344e+06	1.36177e+06	1.96267e+06	1.55173e+06	1.69314e+06
Deoxycorticosterone 21-glucoside	3.03031e+06	3.26934e+06	1.65525e+06	7.66964e+06	1.08336e+07	4.8369e+06	1.20559e+06	1.11365e+06	2.52378e+06	1.10349e+06	700845	461144
Hexanoylcarnitine	6.52915e+06	3.47629e+06	3.59675e+06	6.78294e+06	3.31718e+06	5.09229e+06	2.74162e+06	3.6864e+06	2.37421e+06	1.74497e+06	1.69436e+06	1.92043e+06
Proline-hydroxyproline	1.24396e+07	2.81348e+06	6.73459e+06	2.32386e+07	2.34658e+07	9.43345e+06	1.06062e+06	4.35234e+06	1.87134e+06	2.00188e+06	3.27399e+06	1.4861e+06
CAR 18:0	8.69596e+06	4.008e+06	2.68065e+07	2.31977e+07	7.38633e+06	1.12024e+07	2.05572e+06	5.99131e+06	1.91206e+06	2.01447e+06	2.72108e+06	2.88402e+06
Methyl palmitate	3.68234e+06	4.09381e+06	4.31371e+06	2.52833e+06	1.0606e+07	4.23835e+06	1.06544e+06	1.08805e+06	2.00548e+06	1.99876e+06	2.57307e+06	1.94756e+06
3-(dimethylamino)-2-[3-(trifluoromethyl)phenyl]acrylonitrile	8.16282e+06	1.06997e+07	1.29843e+07	1.27573e+07	1.0095e+07	7.00306e+06	2.81013e+06	717116	2.0815e+06	5.23678e+06	3.42247e+06	3.42178e+06
Nonanoic acid	2.69136e+06	3.18552e+06	1.57174e+06	2.3307e+06	6.26969e+06	2.50023e+06	1.38843e+06	518124	692940	1.87985e+06	1.0101e+06	1.1491e+06
Estradiol Benzoate	322426	240118	353866	505587	286098	281057	197808	211162	193209	185106	176060	186013
Choline bitartrate	3.53233e+06	9.72694e+06	8.54231e+06	7.75634e+06	7.25429e+06	6.03884e+06	3.45537e+06	3.08819e+06	3.16188e+06	4.27338e+06	4.07762e+06	2.70363e+06
6,7,8-trimethoxy-2-[3-(trifluoromethyl)phenyl]-4H-3,1-benzoxazin-4-one	939801	132397	501132	216295	166748	269402	66565.6	128489	57941.5	70994.9	66329.4	67319.1
13,14-dihydro Prostaglandin E1	898581	789884	1.9441e+06	2.09219e+06	1.16984e+06	780136	399289	463065	397324	710919	708022	682203
YLK	1.28105e+06	1.15121e+06	1.29942e+06	1.37264e+06	2.02007e+06	829740	586925	720498	843406	667875	762722	1.13322e+06
2-(1H-indol-3-yl)-3-[4-(trifluoromethyl)phenyl]acrylonitrile	1.13414e+06	1.18907e+06	969779	3.15829e+06	1.64859e+06	807209	197052	306237	560905	640134	679248	845411
CAR 16:1	192586	615885	4.62499e+06	3.36703e+06	1.49347e+06	4.58076e+06	120810	749569	143457	122680	318165	108974
2-hydroxy-6-[(8Z,11Z)-pentadeca-8,11,14-trien-1-yl]benzoic acid	1.49398e+07	8.27102e+06	1.61296e+07	1.73251e+07	9.44448e+06	1.03851e+07	5.50416e+06	8.50354e+06	6.10702e+06	5.55749e+06	8.30412e+06	1.03155e+07
Prolylleucine	1.0917e+08	5.39293e+07	7.44165e+07	5.59799e+07	6.14408e+07	5.31699e+07	3.11416e+07	4.56582e+07	2.39373e+07	4.83431e+07	4.93305e+07	4.47519e+07
L-Proline	452755	1.8624e+06	797279	1.87355e+06	2.26435e+06	236274	228435	361303	213645	209847	161854	315147
N-Acetyl-aspartic acid	692990	992445	1.65174e+06	950439	1.19843e+06	1.25212e+06	937396	589208	266612	537236	668316	726056
D-Erythrose 4-phosphate	1.13123e+06	882117	220026	429160	510313	155762	206349	155021	96779.7	234913	209480	61226.3
SM 31:2;2O(FA 28:3)	110333	1.21898e+06	587501	139737	584306	1.17947e+06	98334.2	87496.2	173652	98357.8	104913	79290.8
α-Aspartylphenylalanine	285742	971065	544324	508810	434539	432515	536913	189237	266927	128418	241435	243746
PE O-16:1_20:4	1.44062e+07	1.24315e+07	1.94441e+07	5.00017e+07	3.02633e+07	2.53869e+07	9.47264e+06	1.34921e+07	1.10375e+07	1.22788e+07	9.02852e+06	1.30258e+07
7-Aminoclonazepam	2.46038e+06	186895	1.38276e+06	732240	492229	542386	182924	215591	199367	210057	268298	195035
N2-Methylguanosine	4.41723e+06	1.95403e+06	3.13876e+06	5.40437e+06	3.77842e+06	5.14249e+06	1.81985e+06	2.34866e+06	2.08829e+06	3.07319e+06	2.44874e+06	2.09884e+06
SM 35:6;2O(FA 30:1)	106691	115541	763752	526439	1.44363e+06	593445	80203.6	87446.6	101341	139652	99574.6	105401
Biliverdin	5.19004e+06	4.32293e+06	6.77778e+06	2.67702e+06	6.94186e+06	5.41811e+06	1.12377e+06	5.01751e+06	3.43312e+06	272992	251508	151914
PC 19:0_20:5	661297	766387	1.34981e+06	862515	3.59181e+06	3.13677e+06	262562	333094	1.19132e+06	94564.8	830592	460711
Creatine	3.38909e+08	1.77485e+08	3.70279e+08	2.7798e+08	4.42767e+08	4.62635e+08	1.29116e+08	1.6673e+08	1.28539e+08	2.96475e+08	3.1978e+08	1.59187e+08
LSD-d3	1.02193e+07	5.42623e+06	2.06816e+07	1.69989e+07	4.70551e+06	1.52901e+07	1.8589e+06	3.87525e+06	6.26158e+06	5.69818e+06	6.99179e+06	5.32793e+06
Dibutyl sebacate	1.95265e+06	1.26809e+06	4.19642e+06	3.56877e+06	1.92822e+06	2.4753e+06	1.11883e+06	1.3618e+06	1.48462e+06	1.01301e+06	1.77043e+06	1.65422e+06
PC O-36:1	1.10595e+06	1.21479e+06	4.58564e+06	4.869e+06	6.33317e+06	2.94778e+06	1.03488e+06	989792	2.32741e+06	943754	1.06873e+06	1.00657e+06
PE 20:3_20:3	1.27385e+08	1.18148e+08	1.72022e+08	1.33259e+08	2.22979e+08	1.83931e+08	3.29317e+07	7.84899e+07	1.2765e+08	1.62207e+08	4.7762e+07	7.55376e+07
1-Stearoylglycerol	1.64128e+07	2.25234e+07	2.95781e+07	9.95159e+06	4.03068e+07	2.43751e+07	6.69974e+06	8.14221e+06	1.54915e+07	1.64988e+07	1.45366e+07	1.31916e+07
N-Methyldioctylamine	2.5416e+07	1.40606e+07	5.1091e+07	9.24261e+06	7.24526e+07	4.52268e+06	9.66348e+06	3.77776e+06	4.55064e+06	6.50269e+06	5.56605e+06	7.21408e+06
LysoPC 20:2	402645	429593	540369	540258	834961	381217	115276	293009	510848	269736	360103	310149
Nonadecanoic acid	1.20724e+06	1.63341e+06	2.21075e+06	729081	3.14295e+06	1.87982e+06	431392	571369	1.07809e+06	1.23806e+06	1.09668e+06	1.10454e+06
Spectinomycin	2.52645e+06	1.35436e+06	2.67231e+06	2.41041e+06	1.71142e+06	1.40751e+06	710011	887971	668823	806923	2.7682e+06	1.43062e+06
Corticosterone	216403	618149	981013	1.65242e+06	361903	525740	190099	216835	99409	371174	303846	541264
octadec-9-ynoic acid	3.95497e+06	7.11818e+06	9.10766e+06	8.71922e+06	1.88416e+07	9.67674e+06	2.3508e+07	2.4365e+07	6.56432e+07	4.42385e+07	2.8753e+07	2.16592e+07
Methyl alpha-D-glucopyranoside	148536	107500	174992	154149	157344	99917.9	213873	215065	305408	259731	161893	262541
Histamine	797646	743869	594107	641907	890288	647578	1.98799e+06	1.51799e+06	1.60084e+06	783829	2.27953e+06	1.49603e+06
Monoolein	1.83592e+07	1.30939e+07	3.22434e+07	4.32656e+07	4.20786e+07	2.28927e+07	9.09725e+07	6.64624e+07	3.35712e+08	6.46388e+07	4.45713e+07	1.0647e+08
Capric acid	9.22714e+06	1.10152e+07	1.16004e+07	9.05478e+06	2.75474e+07	1.09945e+07	2.10401e+07	2.98637e+07	1.75604e+07	3.57227e+07	2.80674e+07	2.03843e+07
PC 20:0_18:2	972860	957232	9.33145e+06	3.72765e+06	1.68661e+06	1.70296e+06	9.03125e+06	1.01125e+07	1.06403e+07	7.04922e+06	5.67863e+06	8.81576e+06
4',7-Dihydroxyflavanone	197150	454459	436670	459133	954762	1.00094e+06	1.62081e+06	893093	627543	1.18426e+06	2.02613e+06	1.79942e+06
Cyclohexylsulfamate	2.44723e+06	2.18953e+06	2.58451e+06	3.12283e+06	3.07598e+06	3.7303e+06	9.58648e+06	3.79538e+06	3.12966e+06	4.12846e+06	4.96404e+06	7.39779e+06
N-Acetyl-DL-tryptophan	1.32874e+06	1.75433e+06	1.08377e+06	1.77253e+06	1.52187e+06	1.91066e+06	2.85648e+06	2.52219e+06	1.94255e+06	1.93579e+06	6.11922e+06	2.52392e+06
Glutathione	84771	79731.5	94442.9	89143.8	95435.3	291372	1.02029e+06	81348.4	949291	702963	577675	190035
Cholecalciferol	490250	580294	379805	553796	686234	356764	883269	470766	1.14797e+06	2.27855e+06	5.69687e+06	1.81782e+06
Proline	5.10466e+08	8.58168e+08	4.87351e+08	5.91939e+08	1.0456e+09	8.89955e+08	1.27603e+09	7.68158e+08	1.54376e+09	1.11533e+09	1.17463e+09	8.19014e+08
Estrone	71145.5	485751	72814.3	95742.6	581144	353733	815549	499340	652196	484007	828890	639794
3,5-dimethyl-1-phenyl-1,5-dihydro-4H-pyrazolo[4,3-c]quinolin-4-one	331794	131923	173220	164776	283719	182491	650489	146119	447014	410843	397905	915966
1-(4-methylphenyl)-3-(2-pyridylthio)pyrrolidine-2,5-dione	125001	213214	233286	184491	1.07514e+06	835308	925692	593037	455153	1.42041e+06	1.512e+06	1.19434e+06
AL 8810 Methyl ester	80393.9	72328.4	88792.1	280672	85572.9	368563	843259	64000	316367	564918	1.10306e+06	1.66941e+06
LPC 38:4	641832	9.17576e+06	1.3003e+06	4.1097e+06	3.96327e+06	3.79559e+06	4.27537e+06	1.23098e+07	1.56398e+07	8.53676e+06	6.82962e+06	6.99284e+06
PC O-38:4	966994	4.41143e+07	2.00496e+07	1.68036e+07	7.38245e+06	1.68477e+07	5.21106e+07	7.43459e+07	5.52627e+07	4.09622e+07	3.781e+07	4.43261e+07
2-{(3S)-1-[4-(Trifluoromethyl)benzyl]-3-pyrrolidinyl}-1H-benzimidazole	688340	834022	534372	692112	561476	1.27329e+06	1.04431e+06	2.58423e+06	1.32918e+06	656439	2.03204e+06	1.05409e+06
PC 17:0_17:0	1.25365e+06	1.15881e+08	4.30009e+07	1.01371e+07	7.28854e+06	3.73388e+06	7.53552e+07	1.21917e+08	1.341e+08	2.2906e+07	3.10123e+07	1.4414e+08
PC 18:0_18:0	22153.6	23843.4	130821	33281.4	402214	419462	333244	239029	679158	276917	398571	600952
LPC 22:5-SN1	8.98306e+06	9.73148e+06	1.49275e+07	1.95837e+07	1.47742e+07	1.78968e+07	1.69556e+07	1.4751e+07	1.62739e+07	4.19352e+07	4.51129e+07	2.82861e+07
SM 8:1;2O/34:1	176401	201788	216296	229805	365986	869195	519406	534701	387064	615432	4.84947e+06	6.25847e+06
SM 8:1;2O/34:2	2.77986e+06	2.17205e+06	2.11161e+06	1.88059e+06	2.05803e+06	2.00826e+06	1.94277e+07	7.70551e+06	7.32277e+06	1.96356e+06	1.88337e+06	1.50586e+07
Ne-(1-Carboxymethyl)-L-lysine	117984	539880	137034	281318	888351	744472	957945	491025	773770	1.09376e+06	986322	1.10729e+06
Indole-3-acetic acid	4.77138e+06	8.42316e+06	5.99372e+06	6.12086e+06	1.72477e+07	1.87477e+07	5.66202e+07	8.57886e+06	9.2672e+06	1.85448e+07	3.25902e+07	4.00649e+07
