# Supplementary material for: Metabolic Profiles of Serum and Ovarian Tissue in Taihe Black-Boned Silky Fowl During the Early and Peak Laying Periods
Source: Animals (Basel). 2025 Mar 22;15(7):912. doi: 10.3390/ani15070912 (PMC11987729; doi:10.3390/ani15070912)
Supplement: Supplementary file 1 [file animals-15-00912-s001.zip › Supplementary Table S2.xlsx]

## Sheet: negative ion mode in ovary
Metabolites with Significant Abundance Differences in Ovary Between 20W and 30W (Negative Ion Mode)
Compound_Name	neg_M20W_Ovary_1	neg_M20W_Ovary_2	neg_M20W_Ovary_3	neg_M20W_Ovary_4	neg_M20W_Ovary_5	neg_M20W_Ovary_6	neg_M30W_Ovary_1	neg_M30W_Ovary_2	neg_M30W_Ovary_3	neg_M30W_Ovary_4	neg_M30W_Ovary_5	neg_M30W_Ovary_6
Palmitic acid	1.41269e+08	1.06471e+08	2.36269e+08	1.36226e+08	1.56489e+08	1.5264e+08	7.80846e+07	3.34554e+07	3.03719e+07	5.49547e+07	5.04752e+07	5.03915e+07
FAHFA 20:1/22:3	283719	101993	419356	295532	134924	67691	40392.9	14788.5	13736.9	15049.6	13283.7	17910.8
Elaidic acid	8.96619e+08	1.10807e+09	2.54703e+09	1.37087e+09	1.23346e+09	1.00847e+09	6.2339e+08	2.99969e+08	2.51635e+08	3.5748e+08	4.80435e+08	3.34832e+08
Cytidine-5'-monophosphate	6.41776e+07	8.88431e+07	3.56101e+07	6.42683e+07	5.76255e+07	4.30735e+07	2.94433e+07	1.12071e+07	1.93966e+07	1.679e+07	9.62978e+06	1.87251e+07
(+/-)9,10-dihydroxy-12Z-octadecenoic acid	1.40969e+07	1.39313e+07	1.7514e+07	1.72985e+07	3.17612e+07	2.70169e+07	3.9252e+06	6.10951e+06	6.75289e+06	7.76636e+06	2.03912e+06	4.12133e+06
Adrenic acid	5.89605e+08	4.435e+08	1.81632e+09	9.90298e+08	1.02322e+09	6.04524e+08	4.65673e+08	6.91325e+07	6.02994e+07	6.01143e+07	1.58837e+08	6.73723e+07
N-Acetyl-α-D-glucosamine 1-phosphate	2.36679e+07	1.07311e+08	3.61155e+07	7.21249e+07	5.71281e+07	1.63384e+07	1.73288e+07	8.91987e+06	5.97837e+06	6.42293e+06	7.46387e+06	5.38286e+06
Uridine monophosphate (UMP)	1.05108e+09	7.96477e+08	4.54359e+08	7.30331e+08	8.99328e+08	5.47729e+08	3.85489e+08	2.18755e+08	3.25688e+08	4.22002e+08	1.53815e+08	2.82873e+08
8Z,11Z,14Z-Eicosatrienoic acid	2.18218e+08	1.02907e+08	2.05972e+08	2.17179e+08	2.37471e+08	1.50024e+08	1.08911e+08	3.22681e+07	1.88686e+07	2.48629e+07	6.22818e+07	2.93678e+07
Leukotriene C4	1.15419e+06	736756	432159	4.10941e+06	918931	1.23251e+06	647961	185037	79299.6	100847	73885.2	77870.8
11(Z),14(Z)-Eicosadienoic Acid	4.9398e+07	2.51178e+07	5.07141e+07	5.80408e+07	6.95699e+07	4.66595e+07	3.39158e+07	8.29192e+06	5.11436e+06	6.44807e+06	1.28979e+07	6.86141e+06
1a,1b-Dihomo prostaglandin F2α	672959	1.87035e+06	1.56315e+06	1.21806e+07	6.2629e+06	604280	1.01963e+06	50227.7	51485	62033.6	116802	58426.5
LPI 20:3	1.24737e+06	1.38302e+06	697252	798855	1.35561e+06	1.80563e+06	1.00404e+06	320447	266335	259074	314930	274079
Arachidonic acid	2.67262e+09	1.95018e+09	3.8967e+09	3.66431e+09	4.4813e+09	4.1948e+09	2.62145e+09	8.22856e+08	6.9489e+08	6.5906e+08	1.40958e+09	7.72617e+08
trans-10-Heptadecenoic acid	1.27288e+06	1.65021e+06	2.58197e+06	2.64088e+06	2.59875e+06	1.48882e+06	1.43074e+06	474906	303415	584030	658441	762853
L-Anserine	890534	2.83274e+06	1.70302e+06	2.24356e+06	3.71859e+06	1.38669e+06	1.3604e+06	200629	280901	184238	298239	597441
15-Deoxy-δ12,14 -Prostaglandin J2	5.6976e+06	9.64577e+06	1.22561e+07	4.1955e+08	1.3088e+08	1.52542e+07	5.89895e+06	294428	430848	718218	687297	491819
N-Oleoyl Glycine	1.71848e+06	4.81176e+06	7.56243e+06	4.27817e+06	4.8826e+06	934371	1.52663e+06	401967	291317	469775	1.0538e+06	383954
FAHFA 22:4/18:0	2.40866e+06	1.9819e+06	8.81097e+06	4.36592e+06	4.56672e+06	2.12705e+06	1.8062e+06	106914	76235.7	147299	628085	91787.7
1-(4-methylphenyl)-3-(2-pyridylthio)pyrrolidine-2,5-dione	8.23249e+07	6.53127e+07	7.24349e+07	7.78958e+07	9.27319e+07	6.22387e+07	5.14645e+07	5.33867e+07	4.65105e+07	4.65875e+07	5.58704e+07	3.0129e+07
Stearic acid	1.39016e+08	5.43055e+07	2.2173e+08	8.60846e+07	1.1456e+08	1.58177e+08	8.86464e+07	2.62063e+07	2.48432e+07	3.85516e+07	2.77445e+07	4.91816e+07
Docosahexaenoic acid	8.00728e+08	7.63969e+08	1.60159e+09	8.0166e+08	1.09387e+09	8.08199e+08	7.65232e+08	5.07097e+08	4.44511e+08	4.3449e+08	5.64171e+08	4.37607e+08
L-Dopa	255773	464994	880917	376766	1.08953e+06	837093	458086	166231	139487	148826	125632	120831
1a,1b-Dihomo prostaglandin E1	1.54014e+06	1.54471e+06	2.07071e+06	2.37664e+07	6.77984e+06	2.43693e+06	2.481e+06	102619	88517.4	115363	466212	100248
Guanosine	1.65819e+08	2.07896e+08	1.84116e+08	2.4579e+08	1.74966e+08	1.13056e+08	1.18934e+08	1.2744e+08	8.86982e+07	6.06853e+07	1.1536e+08	7.25338e+07
Carnosine	3.46889e+06	1.06846e+07	7.83653e+06	2.26169e+07	1.99772e+07	9.88971e+06	7.45799e+06	2.14446e+06	2.56803e+06	1.18682e+06	1.09086e+06	2.80265e+06
16-Hydroxyhexadecanoic acid	3.61921e+07	2.01271e+07	4.45833e+07	2.82349e+07	3.50138e+07	2.68397e+07	2.0471e+07	1.15423e+07	8.07262e+06	1.20753e+07	1.78428e+07	2.18337e+07
4-Methylphenol	853488	1.65669e+06	1.42268e+06	1.07989e+06	2.27613e+06	592687	837870	482621	235297	438583	465562	441146
FAHFA 20:2/22:4	186001	24219.2	232239	281986	302596	128421	80552.8	22132.5	18915.5	20602.9	20245.7	24603.4
Pyrrole-2-carboxylic acid	2.0099e+07	1.61994e+07	1.28648e+07	2.61829e+07	2.62805e+07	1.56352e+07	1.76319e+07	9.69762e+06	6.93806e+06	9.36101e+06	9.47894e+06	5.91112e+06
N-{5-[(dimethylamino)sulfonyl]-2-methylphenyl}cyclohexanecarboxamide	2.189e+06	4.53702e+06	2.95925e+06	3.58792e+06	4.46244e+06	1.84294e+06	2.51268e+06	1.2569e+06	1.10174e+06	1.22186e+06	2.1196e+06	1.09407e+06
4-Hydroxyretinoic Acid	508142	1.85039e+06	1.14575e+06	3.39585e+07	1.60385e+07	1.07333e+06	485079	103964	324496	191896	70945.4	53634.9
FAHFA 20:5/22:4	350111	91123.6	1.54474e+06	684655	1.26016e+06	317433	328252	40925.5	38947.5	33858.3	120421	39446.4
Levodopa	3.22966e+06	2.88034e+06	2.33402e+06	4.85229e+06	4.76556e+06	2.81777e+06	3.18514e+06	1.65506e+06	1.38489e+06	1.87198e+06	1.72776e+06	1.11338e+06
Gamma-Glu-Leu	948578	3.17404e+06	1.92533e+06	1.82189e+06	2.46236e+06	1.21018e+06	1.87472e+06	514385	311064	326211	555827	234515
Dimetghyl 4-Hydroxyisophthalate	701663	1.59121e+06	1.07986e+06	1.81042e+06	1.44276e+06	2.10321e+06	291365	811900	461282	1.13935e+06	328081	544784
Acetyl-N-formyl-5-methoxykynurenamine	384303	1.03239e+06	1.87856e+06	1.5529e+06	1.87897e+06	514137	1.15849e+06	84603	108202	103227	269208	89279.3
D-Fructose 1,6-bisphosphate	1.06028e+06	6.63427e+06	1.1426e+07	2.90804e+06	1.1219e+07	7.77897e+06	2.74225e+06	1.15916e+06	766696	1.0889e+06	1.09706e+06	553439
Pyridoxine	1.49251e+06	799505	251412	1.90043e+06	2.96603e+06	182820	198364	89115.5	93910.2	133226	116347	98675.7
(+/-)14(15)-DiHET	3.43613e+06	3.24226e+06	3.34826e+06	5.59716e+06	1.28894e+07	4.51022e+06	3.14139e+06	1.96389e+06	1.46148e+06	1.70376e+06	2.83371e+06	1.10535e+06
methadone-d9	6.33717e+07	6.22727e+07	5.81646e+07	1.19576e+08	1.04066e+08	1.47486e+08	9.22437e+07	1.89678e+07	1.60418e+07	3.64535e+07	1.28078e+07	2.55887e+07
PC 16:0_16:0	103784	634448	710277	474870	1.4725e+06	428176	110614	111555	94272.6	114744	108215	113310
PC 18:0_18:1	157645	1.34334e+07	8.7709e+06	1.1561e+07	4.05978e+06	6.54143e+06	150336	324803	308370	201819	276893	565198
Estrone sulfate	1.63378e+06	1.36199e+06	1.07007e+06	3.83657e+06	3.51045e+06	1.74725e+06	2.01549e+06	545523	456488	189513	664094	197168
13,14-dihydro-15-keto-tetranor Prostaglandin D2	341351	709911	977905	8.82593e+06	5.67843e+06	722861	432226	130695	166652	137365	134044	221794
LPC 20:3	1.89946e+07	1.00242e+07	8.18694e+06	7.27759e+06	9.93919e+06	1.57808e+07	7.58286e+06	5.71099e+06	5.59632e+06	3.22915e+06	8.23097e+06	5.63109e+06
8(S)-Hydroxy-(5Z,9E,11Z,14Z)-eicosatetraenoic acid	1.26065e+07	8.01933e+06	6.13812e+06	1.1423e+07	6.39342e+06	8.24574e+06	6.60522e+06	4.21579e+06	6.94818e+06	3.87324e+06	3.6158e+06	2.14031e+06
(±)9(10)-DiHOME	4.0012e+06	5.3278e+06	2.75199e+06	6.24488e+06	3.07592e+06	4.88881e+06	3.77058e+06	1.56217e+06	1.92218e+06	2.40321e+06	2.2855e+06	2.96247e+06
N-Acetylanthranilic acid	1.00588e+06	2.05167e+06	2.27541e+06	841022	3.7785e+06	1.721e+06	1.00862e+06	570991	875624	1.06832e+06	644162	371958
α-D-Glucose-1,6-bisphosphate	1.57167e+06	6.63427e+06	1.1426e+07	5.22597e+06	1.1219e+07	7.77897e+06	4.6995e+06	2.14564e+06	1.42571e+06	1.82615e+06	1.92947e+06	1.01147e+06
Glu-Glu	1.2619e+07	2.18194e+07	3.98146e+06	3.56263e+06	2.1962e+07	4.06362e+06	3.63379e+06	3.83761e+06	1.52612e+06	2.68107e+06	1.59507e+06	1.38437e+06
(+/-)11-HETE	3.05927e+07	2.92953e+07	3.65287e+07	2.27197e+08	1.2426e+08	2.88277e+07	5.52346e+07	9.48817e+06	1.21041e+07	3.42552e+06	1.32988e+07	7.03617e+06
N-Acetyl-L-methionine	1.46744e+07	7.78925e+06	1.38559e+07	5.23988e+06	1.21381e+07	5.27293e+06	1.36212e+07	2.16856e+06	1.45875e+06	2.04204e+06	2.16803e+06	2.55947e+06
Xanthine	4.24351e+08	5.1755e+08	6.86655e+08	8.84513e+08	4.25875e+08	2.88323e+08	5.08587e+08	1.91613e+08	8.71274e+07	8.69606e+07	3.26854e+08	1.09006e+08
D-Erythrose 4-phosphate	1.19964e+07	495054	1.06861e+06	2.72375e+06	7.14336e+06	6.03646e+06	3.04057e+06	290034	240129	347881	403754	334003
12(S)-HETE	1.71118e+06	2.06453e+06	1.32682e+06	7.66996e+06	3.06746e+06	2.61597e+06	2.01435e+06	795478	1.49112e+06	706125	1.0984e+06	653518
CUMYL-PICA N-pentanoic acid metabolite	297665	197149	261911	2.64259e+06	2.26121e+06	387039	737856	59662.3	57682	59491.8	92441.8	49047.8
5'-Deoxy-5'-(Methylthio)Adenosine	1.57629e+06	4.33433e+06	1.71057e+06	1.81745e+06	2.00354e+06	423117	375446	451916	552317	708909	1.06733e+06	450019
Adenosine diphosphate (ADP)	2.72362e+08	2.42313e+08	1.51847e+08	1.65487e+08	3.11054e+08	3.05229e+08	2.61433e+08	5.22486e+07	7.06034e+07	9.88185e+07	1.46982e+08	4.68117e+07
Homo-Gamma-Linolenic Acid (C20:3)	2.55644e+06	6.18107e+06	7.51402e+06	6.31704e+06	4.83159e+06	3.97765e+06	2.4383e+06	1.19541e+06	5.89438e+06	1.60801e+06	780882	472292
dUMP	799783	1.98807e+06	1.65213e+06	1.89366e+06	2.0757e+06	315805	1.1154e+06	611599	136243	239705	377193	304951
Cytidine 5'-Monophosphate-N-Acetylneuraminic Acid	1.25175e+07	1.55295e+07	1.12192e+07	2.2654e+07	1.92331e+07	1.69279e+07	2.34099e+07	4.05392e+06	4.97536e+06	5.41343e+06	7.2653e+06	5.38585e+06
LPC 20:4	3.10481e+08	1.34532e+08	1.22145e+08	1.61305e+08	1.68324e+08	2.92531e+08	1.59389e+08	9.58914e+07	1.00924e+08	7.20446e+07	1.4907e+08	6.69753e+07
1,2-Dipalmitoylphosphatidylglycerol	204521	164110	291929	897616	131294	570261	101206	98219.3	107805	104448	119929	115075
Reduced nicotinamide adenine dinucleotide	7.32958e+06	8.09118e+06	4.93485e+06	5.86077e+06	7.23907e+06	5.56463e+06	5.77593e+06	1.394e+06	521305	797013	5.646e+06	697934
(+/-)12(13)-DiHOME	8.44553e+07	9.81153e+07	7.3354e+07	2.65748e+08	1.41328e+08	6.82882e+07	7.41914e+07	2.16952e+07	1.92241e+07	4.73661e+06	6.14701e+07	5.0478e+07
13,14-Dihydro prostaglandin E1	1.20525e+06	527976	507645	1.0694e+07	1.62533e+06	1.22951e+06	1.26071e+06	252464	118642	144109	438974	254553
5-Hydroxylysine	66782.9	698461	503250	262326	376403	77180.5	195418	41525.2	54720.3	68324	59509.6	39586
(±)13-HODE	3.77004e+06	9.37832e+06	1.21418e+07	7.9147e+06	8.91594e+06	4.22783e+06	6.79222e+06	3.06841e+06	2.2139e+06	3.76185e+06	4.18202e+06	3.41519e+06
Taurine	2.96648e+08	1.90076e+08	1.59097e+08	1.8717e+08	2.21129e+08	2.11907e+08	3.15598e+08	2.17927e+07	5.72093e+07	3.55943e+07	8.82259e+07	5.08404e+07
H-Gly-Pro-OH	5.18924e+06	3.12204e+06	6.2044e+06	4.5529e+06	6.67286e+06	1.75348e+06	5.12461e+06	1.55028e+06	1.07989e+06	1.0441e+06	2.80874e+06	1.3936e+06
2-Phenylglycine	920181	419976	142059	1.31485e+06	2.21085e+06	151009	131911	119833	113248	150212	140477	135527
dCMP	601063	5.19394e+06	1.32107e+06	2.07643e+06	457953	471360	487849	294469	274928	351614	404057	284048
Methylsuccinic acid	5.81632e+08	1.23311e+08	2.27895e+08	1.36995e+07	4.90175e+07	2.3697e+07	6.63153e+07	5.39916e+06	5.95813e+06	7.67088e+06	3.43582e+07	8.94684e+06
N-Acetyl-1-aspartylglutamic acid	4.36015e+07	2.28736e+07	1.68765e+07	4.8503e+07	4.37503e+07	1.7887e+07	3.5565e+07	9.81174e+06	5.56875e+06	2.33438e+07	9.30165e+06	5.53468e+06
3-[4-methyl-1-(2-methylpropanoyl)-3-oxocyclohexyl]butanoic acid	4.90176e+06	3.99193e+06	5.17706e+06	9.87135e+06	4.585e+06	2.65746e+06	7.91048e+06	2.08901e+06	1.13378e+06	1.58473e+06	1.81939e+06	1.53656e+06
D-Fructose 1-phosphate	1.32882e+06	6.4094e+06	1.93657e+06	2.13349e+06	2.15749e+06	2.81999e+06	2.3131e+06	1.52996e+06	1.07527e+06	1.06179e+06	1.19712e+06	977517
6α-Prostaglandin I1	5.38678e+06	9.01372e+06	8.00079e+06	1.56422e+08	7.44743e+06	1.28167e+07	1.0658e+07	3.07419e+06	2.86913e+06	2.63864e+06	1.83382e+06	2.69306e+06
DL-4-Hydroxyphenyllactic acid	8.28301e+06	6.85633e+06	1.04217e+07	4.66094e+06	4.26107e+06	2.39008e+06	8.44892e+06	1.53382e+06	1.57105e+06	1.39043e+06	3.36605e+06	1.60598e+06
Citric acid	4.83323e+06	3.35114e+07	8.19799e+06	2.57059e+07	1.79607e+07	3.6278e+06	5.5454e+06	3.02224e+06	5.36847e+06	5.68985e+06	3.07315e+06	3.01346e+06
Bilirubin	281313	893058	991193	234833	839838	337951	1.60823e+06	66918.1	35033.4	45309.7	143527	42512.5
Adenosine 5'-Diphosphate	1.95531e+06	1.10918e+06	629655	264208	1.28011e+06	648232	1.19122e+06	172377	137073	181813	581044	164039
N-Acetylsphingosine	214716	212659	2.59011e+06	371361	329065	270645	575241	58365.7	59133.3	51724.2	124547	167070
LNAPE 20:5/N-26:6	1.96744e+06	3.90383e+06	2.47279e+06	2.58927e+06	2.16803e+06	1.40394e+06	1.09437e+06	631815	2.76714e+06	1.51536e+06	139131	208183
alpha-Ketoglutaric acid	4.3977e+06	2.0116e+07	6.22095e+06	1.78088e+07	1.34197e+07	3.09326e+06	4.71242e+06	4.09633e+06	4.02027e+06	4.87771e+06	2.22248e+06	3.25828e+06
Feruloyl Putrescine	146337	108439	81876.1	42070.3	88659.4	143471	589823	570569	343429	364876	759348	733306
LPC 16:3	1.87133e+06	950919	703741	1.42915e+06	472241	896631	1.77803e+06	1.1371e+07	5.12029e+06	4.71686e+06	5.72184e+06	6.39359e+06
L-cysteine	514570	227678	259339	156419	399874	640152	1.03739e+06	2.18862e+06	865020	895665	1.39875e+06	1.9264e+06
Vitamin B2	128907	307114	161568	131801	153165	138195	287854	1.49126e+06	499274	599578	1.01553e+06	1.07818e+06
2-(5-mercapto-4-methyl-4H-1,2,4-triazol-3-yl)acetonitrile	8.0657e+06	1.54795e+07	1.77783e+07	3.87455e+06	2.28994e+06	2.93648e+06	1.04884e+08	4.41877e+07	3.33409e+07	2.52023e+07	2.436e+08	6.0091e+07
Adenosine diphosphate ribose	2.28378e+06	8.61406e+06	5.23361e+06	1.52214e+06	2.14572e+06	5.40756e+07	1.02311e+08	1.266e+08	1.87358e+08	1.89887e+08	1.92287e+08	1.70445e+08
LPE O-18:1	1.53556e+07	2.8853e+07	1.18166e+07	7.20882e+06	6.15952e+06	8.98461e+06	2.05593e+07	4.98411e+07	6.27188e+07	3.10038e+07	3.79825e+07	6.86611e+07
LPC 16:2	1.00632e+06	795584	637026	454327	413168	472579	913470	5.75558e+06	1.75477e+06	3.84309e+06	3.29286e+06	6.68438e+06
Indole-3-pyruvic acid	519235	1.35386e+06	767159	914285	976012	932429	1.03494e+06	3.08763e+06	2.39789e+06	3.03126e+06	1.7204e+06	2.39567e+06
16-(Hexopyranosyloxy)-7-hydroxy-8,9-epoxypimaran-18-oic acid	41974.1	174484	46283.3	94560.9	47609.6	28818.4	72526	1.63444e+06	953420	1.35051e+06	2.37845e+06	795104
N-(2-hydroxyethyl)-N'-propylthiourea	46105.4	117835	142080	56767.4	36645.9	33559.3	71252	606991	497094	364343	329216	497622
Cytidine	2.09572e+07	5.13832e+07	3.74531e+07	4.89005e+07	2.07704e+07	3.85583e+07	4.35673e+07	6.93758e+07	9.17804e+07	8.34428e+07	1.12525e+08	1.0276e+08
3-amino-1H-pyrazolo[4,3-c]pyridine-4,6-diol	3.97261e+06	3.18224e+06	3.53313e+06	2.98838e+06	3.21494e+06	3.44574e+06	4.25955e+06	1.35854e+07	1.28774e+07	8.41623e+06	9.42194e+06	6.49788e+06
LPC 19:1	105514	120004	156803	141420	161976	144795	161297	768414	913684	458106	539767	902373
Thymopentin	33807.5	30510.5	23544.1	26680.8	29376.3	348559	294512	412903	154421	256329	285826	969050
PC 16:0_18:2;2O	41671.7	47883.6	65802.8	43834.2	52434.9	50883.1	450692	812216	432907	353409	153746	5.35461e+06
Lysopc 17:0	1.3865e+07	1.05086e+07	1.04984e+07	5.40572e+06	6.07653e+06	1.4597e+07	1.23234e+07	4.78965e+07	5.74313e+07	2.98513e+07	2.05175e+07	6.74625e+07
1-Palmitoyl-Sn-Glycero-3-Phosphocholine	694363	821245	1.02899e+06	482825	676784	1.038e+06	1.04453e+06	3.64587e+06	3.59318e+06	2.41302e+06	1.25457e+06	4.31526e+06
LPC 15:0	3.8637e+06	3.4684e+06	2.79095e+06	4.8034e+06	2.30786e+06	2.80719e+06	3.47321e+06	1.01001e+07	8.12155e+06	6.3698e+06	5.34549e+06	8.14154e+06
Lysops 22:5	46730.8	188606	41304.5	52461.6	58352.5	35524.4	43618.9	853769	1.96478e+06	1.22236e+06	1.08639e+06	1.26897e+06
LysoPE 18:0	9.032e+07	9.50107e+07	9.00461e+07	7.28823e+07	5.53169e+07	9.60953e+07	8.13153e+07	1.5836e+08	1.66406e+08	1.43566e+08	1.33291e+08	1.90697e+08
LPE 18:3	1.91372e+06	1.15461e+06	608866	985905	661409	1.56104e+06	1.3247e+06	9.59643e+06	5.65704e+06	2.83878e+06	2.39526e+06	5.85401e+06
5-Methyluridine	1.78745e+06	2.68497e+06	4.17969e+06	1.44704e+06	945115	306567	2.05465e+06	1.30431e+07	9.29115e+06	1.00379e+07	8.22399e+06	6.10968e+06
LPC 18:0	1.86464e+08	1.45975e+08	1.59674e+08	7.45776e+07	8.96483e+07	2.04016e+08	1.51544e+08	6.06914e+08	7.54616e+08	4.03839e+08	2.56767e+08	8.73204e+08
DL-methionine sulfoxide	3.13651e+06	7.94801e+06	7.32626e+06	1.01688e+07	8.13404e+06	1.05829e+07	8.23556e+06	1.83601e+07	1.68848e+07	1.9845e+07	1.64934e+07	1.76969e+07
LPE 16:2	93929.3	112783	86573.7	92174.8	96644.2	124208	88591.5	1.08128e+06	794649	839352	421952	2.00973e+06
LPC 18:1	2.44081e+08	2.84792e+08	1.50574e+08	1.28456e+08	1.35872e+08	2.44065e+08	1.76349e+08	7.09042e+08	6.94649e+08	3.76242e+08	4.42112e+08	4.97869e+08
L-Asparagine	1.03993e+07	5.70542e+06	4.81697e+06	1.00386e+06	518120	2.95335e+06	9.27451e+06	2.35241e+07	2.20055e+07	1.8645e+07	1.98097e+07	1.51173e+07
LNAPE 20:4/N-18:0	127878	184261	264062	127095	128645	684121	442799	1.08638e+06	925148	811352	285618	527058
Biotin	53856.9	1.23189e+06	1.93492e+06	1.37521e+06	931949	2.19817e+06	1.55352e+06	1.22595e+07	1.57547e+07	1.05272e+07	8.1852e+06	8.31613e+06
3-Methylindole	368517	405317	649920	350933	393156	257873	562226	817604	578137	465946	826843	658878
LPC 19:0	450647	514566	636827	212511	323023	571744	527753	1.46339e+06	2.20145e+06	1.13653e+06	702730	3.50697e+06
LPE 16:3	242817	362026	383422	293184	98383.8	97021.2	214535	3.94697e+06	440662	2.27577e+06	2.11491e+06	2.61474e+06
Gly-Phe	1.13584e+06	2.41536e+06	629194	220768	550168	481903	2.46252e+06	2.08708e+06	2.02345e+06	1.2867e+06	5.9436e+06	2.70927e+06
LPC 17:0	6.39015e+06	7.17715e+06	6.14309e+06	5.89711e+06	4.96711e+06	7.25736e+06	7.34897e+06	1.7017e+07	1.75443e+07	1.17731e+07	7.20257e+06	1.99771e+07
Hex2Cer 19:0;2O	268095	227428	145137	135475	152995	552530	494081	546357	272184	413119	946046	1.43608e+06
Minocycline	428317	1.28591e+06	520197	2.19547e+06	574184	4.48695e+06	6.81049e+06	4.1403e+06	2.52007e+06	4.86975e+06	4.92388e+06	3.41787e+06
Taurochenodeoxycholic acid	1.06995e+08	1.69332e+09	7.09125e+08	1.19e+08	1.57258e+08	4.48522e+07	2.52133e+08	2.57619e+09	2.48342e+09	1.73327e+09	2.12165e+09	4.3646e+09
LPS 22:6	3.33592e+06	1.36519e+06	664547	918839	1.2262e+06	7.4482e+06	3.41116e+06	4.41831e+06	1.01527e+07	1.14309e+07	8.90403e+06	4.12511e+06
3-Indoxyl sulphate	2.69691e+07	9.88855e+06	1.48045e+07	9.93954e+06	7.52778e+06	2.98106e+06	9.27998e+07	3.22102e+07	1.39766e+07	2.4673e+07	4.46594e+07	2.06813e+07
17-AAG	3.87677e+06	5.43353e+07	2.34755e+07	4.36783e+06	5.64996e+06	1.69724e+06	9.05247e+06	6.93396e+07	6.59392e+07	5.05191e+07	5.88576e+07	9.55434e+07
Tanespimycin	3.87677e+06	5.43353e+07	2.34755e+07	4.36783e+06	5.64996e+06	1.69724e+06	9.05247e+06	6.93396e+07	6.59392e+07	5.05191e+07	5.88576e+07	9.55434e+07
LPC 20:1	5.41903e+06	6.10858e+06	3.76222e+06	1.61314e+06	2.43738e+06	5.95074e+06	4.78354e+06	9.81946e+06	1.49743e+07	5.30025e+06	8.53307e+06	1.10353e+07
LPE 18:1	1.66752e+08	1.59635e+08	1.18823e+08	6.07265e+07	6.10166e+07	2.08663e+08	1.19384e+08	5.22929e+08	4.49031e+08	2.35453e+08	1.74919e+08	5.55776e+08
Taurocholic acid	2.01259e+06	2.71907e+07	1.80691e+07	1.69943e+06	4.08017e+06	1.62661e+06	6.30113e+06	2.12217e+07	2.25605e+07	3.53728e+07	5.40301e+07	3.92476e+07
Rosuvastatin	114237	331166	160368	72753.7	36673.2	29704.8	227316	2.50101e+06	1.84909e+06	2.32441e+06	1.06535e+06	45478.1
LPC 22:1	261350	157825	208101	91996.4	117484	361748	227949	470653	587904	299642	248529	1.15097e+06
LPE 17:1	462746	425824	246869	228928	124539	350944	226598	1.69915e+06	1.58604e+06	726786	410746	1.617e+06
Pantothenic acid	1.07061e+09	1.48119e+09	1.28147e+09	9.65585e+08	8.52481e+08	1.01493e+09	6.5911e+08	4.68987e+09	3.50292e+09	3.67095e+09	2.75038e+09	2.73386e+09
LPE 22:5	2.1834e+07	1.67964e+07	1.77413e+07	1.77451e+07	1.63118e+07	5.40436e+07	2.8061e+07	8.82621e+07	7.09422e+07	2.49749e+07	3.12937e+07	6.15008e+07
Ouabain	43836.5	559690	193244	316415	106300	36422.1	48518.1	4.89316e+06	3.46246e+06	3.43538e+06	472538	2.97178e+06
4-Hydroxyisoleucine	2.45372e+07	3.54679e+07	3.04121e+07	2.30977e+07	2.04023e+07	2.45833e+07	1.50195e+07	1.17795e+08	8.58244e+07	9.09801e+07	6.63625e+07	6.77192e+07
LPE O-18:0	6.1686e+06	1.13581e+07	1.2946e+07	2.51646e+06	4.79037e+06	9.35519e+06	8.34291e+06	3.19721e+07	4.98374e+07	1.7804e+07	9.09296e+06	1.38493e+08
Chenodeoxycholic acid-3-beta-D-glucuronide	65465.8	96716.9	65908.7	434714	75292.5	80293.9	318861	2.43513e+06	1.19544e+06	1.00306e+06	68937.2	239095
LPC 22:5	5.74364e+06	6.17941e+06	7.32478e+06	6.40345e+06	5.13252e+06	1.59108e+07	1.01014e+07	1.52914e+07	1.75395e+07	7.52288e+06	1.45752e+07	1.08578e+07
LPC 24:5	305323	248177	181285	61063.5	69861.6	390186	365959	618308	670391	168993	764201	362281
LPE 18:2	1.01588e+08	6.06275e+07	4.6478e+07	3.82175e+07	3.69032e+07	8.3655e+07	6.25869e+07	3.3488e+08	1.61986e+08	8.16135e+07	6.96878e+07	3.18208e+08
Gluconolactone	798314	846060	763146	860525	774874	477767	7.11244e+06	1.85172e+06	580466	2.05755e+06	2.91547e+06	1.06309e+06
4,5-dichlorophthalamide	155722	285234	325405	50285.6	76406.1	66709.7	44501.7	971681	1.36513e+06	793404	624898	600907

## Sheet: postitive ion mode in ovary
Metabolites with Significant Abundance Differences in Ovary Between 20W and 30W (Positive Ion Mode)
Compound_Name	pos_M20W_Ovary_1	pos_M20W_Ovary_2	pos_M20W_Ovary_3	pos_M20W_Ovary_4	pos_M20W_Ovary_5	pos_M20W_Ovary_6	pos_M30W_Ovary_1	pos_M30W_Ovary_2	pos_M30W_Ovary_3	pos_M30W_Ovary_4	pos_M30W_Ovary_5	pos_M30W_Ovary_6
(5-L-Glutamyl)-L-Amino Acid	7.36136e+06	1.29965e+07	5.61469e+06	3.89793e+06	9.60962e+06	2.53423e+06	3.00282e+06	848842	918841	591978	1.03654e+06	831866
Glu-Gln	2.90926e+07	3.60891e+07	1.54122e+07	1.25606e+07	3.19738e+07	6.87012e+06	8.33718e+06	3.01161e+06	3.51419e+06	1.83988e+06	2.30248e+06	2.06873e+06
Sphingosine (d18:1)	5.37023e+06	1.15432e+07	1.167e+07	1.41408e+07	1.18549e+07	4.83779e+06	4.57808e+06	2.2364e+06	2.1031e+06	2.53184e+06	3.65901e+06	3.03676e+06
α-Linolenoyl ethanolamide	5.37023e+06	1.15432e+07	1.167e+07	1.41408e+07	1.18549e+07	4.83779e+06	4.57808e+06	2.2364e+06	2.1031e+06	2.53184e+06	3.65901e+06	3.03676e+06
L-Anserine (beta-alanyl-N-methylhistidine) (nitrate salt)	3.94012e+06	7.51778e+06	6.66355e+06	6.41542e+06	9.92842e+06	3.00959e+06	4.3524e+06	727732	707324	539644	771761	1.27941e+06
methyl 6-[(4-chlorophenyl)thio]-5-nitronicotinate	6.74233e+06	2.71572e+06	2.68162e+06	2.08434e+06	2.31876e+06	3.33057e+06	2.58101e+06	179592	164845	151517	232748	119044
N-Stearoyl taurine	447131	124369	302368	512844	297921	642936	189350	94986.3	77758	84325.9	97792.7	110925
16,16-Dimethyl prostaglandin A2	1.75311e+06	1.62524e+06	2.6031e+06	3.18139e+07	1.61234e+07	2.27566e+06	1.94142e+06	214228	227808	276458	239662	273454
2-phenyl-4H-furo[2,3-h]chromen-4-one	9.68879e+06	1.52571e+07	1.28789e+07	1.33463e+07	7.46836e+06	1.28045e+07	1.01882e+07	902334	2.04678e+06	2.79992e+06	1.2056e+06	844470
Oleoyl ethanolamide	6.70811e+06	1.65039e+08	3.95382e+07	5.31498e+07	4.90098e+07	7.70969e+06	6.86226e+06	2.89984e+06	1.66731e+06	2.16469e+06	4.25622e+06	3.83555e+06
Alanyltyrosine	1.48645e+06	2.63225e+06	1.95983e+06	2.65728e+06	6.09849e+06	2.21791e+06	1.67779e+06	1.23092e+06	891365	632097	903878	1.51346e+06
N-(5-Aminopentyl)acetamide	3.1345e+06	1.42874e+07	8.55386e+06	3.38696e+07	1.86904e+07	171645	207205	206795	168484	173243	242215	141409
Dehydrocholic acid	1.53118e+06	3.02911e+06	5.11787e+06	6.12268e+07	2.30241e+07	5.11448e+06	3.67809e+06	341544	922650	496542	662451	364872
2-[3-methyl-2-(methylimino)-4-oxo-1,3-thiazolan-5-yl]acetic acid	1.01604e+07	7.39786e+06	6.61173e+06	1.62816e+07	1.43009e+07	1.90244e+07	1.51165e+07	1.92484e+06	1.81022e+06	3.27785e+06	2.02989e+06	2.05336e+06
Asp-Phe methyl ester	7.60269e+07	8.55138e+07	7.81698e+07	4.34901e+07	1.08109e+08	1.51558e+07	2.93141e+07	1.95581e+07	1.6491e+07	1.41345e+07	2.30992e+07	1.08763e+07
D-Erythro-sphingosine 1-phosphate	884549	2.78862e+06	4.46201e+06	1.25097e+06	3.35421e+06	1.56092e+06	1.3897e+06	445191	433489	947916	743476	721406
gamma-Glutamyltyrosine	4.27071e+07	5.05394e+07	5.2833e+07	2.95449e+07	6.07219e+07	1.15122e+07	1.33513e+07	1.76644e+07	1.22114e+07	1.3153e+07	1.68039e+07	9.64844e+06
Docosatrienoic acid	1.76758e+06	882700	2.86419e+06	1.67389e+06	1.82466e+06	1.77359e+06	1.83999e+06	465432	167259	323502	190463	611366
methyl 1-isopropyl-1H-1,2,3-benzotriazole-5-carboxylate	759244	1.45979e+06	646259	2.74703e+06	1.53436e+06	1.51881e+06	1.82594e+06	267783	201683	217170	270868	166826
N-Acetylhistamine	4.17289e+06	3.77535e+06	2.82932e+06	7.89083e+06	1.3888e+07	8.223e+06	9.64573e+06	323919	466905	217308	461575	723202
N-(4-butyl-2-methylphenyl)-N'-[4-(4-methylpiperazino)phenyl]urea	1.52958e+06	3.02911e+06	5.11787e+06	6.12268e+07	2.30241e+07	5.11448e+06	3.83304e+06	379687	1.24361e+06	563222	781326	468251
2-[1-oxophthalazin-2(1H)-yl]ethyl thiophene-2-carboxylate	5.08028e+06	7.2821e+06	5.19228e+06	5.70874e+06	1.05412e+07	7.33767e+06	1.23656e+07	348131	271910	291541	383915	219538
2-Arachidonyl Glycerol ether	2.50804e+07	1.1716e+07	5.74537e+07	6.27061e+07	9.88176e+07	3.2529e+07	5.36652e+07	3.74262e+06	1.12592e+06	2.08377e+06	5.44061e+06	4.93846e+06
4-Guanidinobutanoic acid	236821	1.38968e+06	2.5145e+06	4.50195e+06	1.16654e+06	858003	1.29608e+06	176670	153491	158836	198587	119381
T-2 Triol	2.7285e+06	1.48859e+06	4.4626e+06	5.94583e+06	6.65105e+06	4.51922e+06	3.92167e+06	1.2107e+06	474137	519949	1.58902e+06	1.0437e+06
Spermidine	1.00644e+08	2.06637e+09	2.15148e+08	2.94558e+08	5.81906e+08	4.84232e+06	1.29213e+06	7.23091e+06	5.51616e+06	1.12707e+07	1.69135e+07	3.48217e+07
Epigallocatechin	2.49285e+08	2.62131e+08	2.372e+08	2.75202e+08	2.88981e+08	1.55218e+08	2.6954e+08	6.01654e+07	7.33087e+07	6.68572e+07	1.49817e+08	5.32748e+07
(1E,4E)-1,5-bis(4-methoxyphenyl)penta-1,4-dien-3-one	1.07554e+06	2.602e+06	5.07865e+06	5.68649e+06	5.59074e+06	1.32719e+06	3.43808e+06	1.20026e+06	191691	112145	130936	71781.6
Uridine 5'-monophosphate	4.45188e+07	2.78781e+07	1.69793e+07	2.70575e+07	3.33583e+07	2.13529e+07	2.17842e+07	8.26751e+06	1.34316e+07	2.13223e+07	5.74713e+06	1.37982e+07
1,7-bis(4-hydroxyphenyl)heptan-3-one	186019	1.19529e+06	1.46524e+06	685754	3.32438e+06	2.31308e+06	1.29534e+06	170337	266668	139170	117839	97639.9
Inosine 5'-Monophosphate	2.49589e+07	3.85844e+06	5.87839e+06	1.09811e+07	2.16839e+07	1.29293e+07	1.21454e+07	1.8759e+06	2.8965e+06	3.02792e+06	3.77177e+06	2.49221e+06
Dibutyl sebacate	1.12882e+07	1.22524e+07	1.46722e+07	8.84111e+06	2.36593e+07	1.55183e+07	1.27138e+07	6.7291e+06	6.14091e+06	6.64836e+06	1.00944e+07	8.86064e+06
Corticosterone	1.58e+06	772104	2.78565e+06	3.39709e+06	4.17071e+06	2.98721e+06	2.57377e+06	713182	204124	378546	1.03197e+06	581919
Cytisine	204440	892455	1.75447e+07	1.08149e+07	1.13348e+06	102463	73019.5	85242.9	76273.9	62833.6	64279.8	74373.1
(+/-)11(12)-DiHET	4.19629e+06	2.59052e+06	3.82165e+06	5.76982e+06	1.30957e+07	7.80481e+06	2.54909e+06	1.83811e+06	3.1628e+06	2.02394e+06	3.52464e+06	2.4197e+06
Phosphocholine	3.92494e+08	1.46164e+08	2.10585e+08	1.54962e+08	2.05583e+08	2.16082e+08	3.38781e+08	4.02265e+07	4.75723e+07	6.27249e+07	8.43315e+07	4.8493e+07
LPC 22:4-SN1	4.25371e+07	2.46592e+07	3.40169e+07	3.63073e+07	4.3133e+07	8.01691e+07	3.6733e+07	2.17038e+07	2.70316e+07	1.5774e+07	2.60091e+07	1.88311e+07
1-Methylguanine	5.19947e+06	4.9661e+06	8.14617e+06	2.74754e+07	5.89723e+06	2.44895e+06	1.04913e+07	1.23054e+06	395979	323210	2.12758e+06	845751
Υ-L-Glutamyl-L-glutamic acid	3.57321e+07	2.91391e+07	9.80508e+06	1.52551e+07	3.77671e+07	6.50148e+06	1.0205e+07	8.86971e+06	6.49443e+06	6.7413e+06	7.96981e+06	4.07018e+06
Cytosine	4.73914e+07	3.55502e+07	2.7291e+07	4.35789e+07	3.47145e+07	1.62935e+07	3.07925e+07	2.0264e+07	1.80922e+07	1.38808e+07	1.07521e+07	2.1038e+07
11(Z),14(Z),17(Z)-Eicosatrienoic acid	1.47678e+06	1.78798e+06	1.56008e+06	1.15838e+07	8.15597e+06	2.985e+06	2.37491e+06	539994	994576	768354	924759	1.29605e+06
Tetramethylpyrazine	1.30716e+06	1.06598e+06	1.23861e+06	7.75654e+06	1.92015e+06	1.60381e+06	2.69554e+06	533813	324333	513629	514970	425552
Punicic Acid	3.37392e+06	3.56192e+06	7.11303e+06	8.00572e+06	7.05817e+06	4.81873e+06	4.69364e+06	2.9851e+06	2.06343e+06	4.31704e+06	3.5297e+06	2.02963e+06
2-[(3S)-1-(2-Methylbenzyl)-3-pyrrolidinyl]-1H-imidazo[4,5-b]pyridine	1.84487e+06	1.40654e+06	2.83245e+06	2.63546e+06	3.25307e+06	1.96382e+06	2.65607e+06	578336	292474	777752	1.68289e+06	580315
PC 38:5	5.0992e+07	4.3986e+07	7.8952e+07	1.05467e+08	7.4493e+07	6.7938e+07	1.93115e+07	5.51482e+07	4.5338e+07	3.05622e+07	6.46283e+07	2.05268e+07
Gatifloxacin	170340	1.05093e+06	1.40232e+06	1.03725e+07	4.19932e+06	908974	416182	233711	239069	217952	363574	171220
gamma-Glutamylmethionine	9.93714e+07	9.86804e+07	2.30457e+07	2.16662e+07	8.67068e+07	2.15947e+07	2.2372e+07	1.71666e+07	1.87072e+07	1.46026e+07	1.53621e+07	1.62446e+07
N-Acetyl-Asp-Glu	4.72552e+06	4.19264e+06	2.88355e+06	7.59023e+06	8.26676e+06	2.44257e+06	5.92834e+06	692991	532081	3.05923e+06	1.46886e+06	965915
N-Acetylneuraminic acid	6.5165e+06	9.61311e+06	1.3817e+07	1.03654e+07	1.03835e+07	1.08876e+07	2.15995e+07	2.41068e+06	1.35072e+06	2.65613e+06	1.29677e+06	2.15703e+06
Prostaglandin E1	1.31257e+06	471675	805854	1.52253e+06	762816	781321	1.02131e+06	406205	310627	413911	542233	406481
4-Hydroxytamoxifen	2.34688e+06	212509	212013	57994.1	830384	636327	424197	58752.6	41454.1	50213.3	72138.8	50689.3
Guanine	2.57697e+08	2.30325e+08	2.55702e+08	3.44795e+08	2.06741e+08	1.58811e+08	2.02743e+08	1.84957e+08	1.37073e+08	8.98925e+07	2.21024e+08	1.00392e+08
Paracetamol	1.13008e+06	1.40148e+06	1.14189e+06	1.60322e+06	1.43678e+06	2.24164e+06	1.79585e+06	948145	731578	996952	647091	751804
PC 20:3_20:4	3.26155e+07	4.12489e+07	5.37608e+07	6.75688e+07	7.76069e+07	4.8246e+07	2.32468e+07	3.25831e+07	4.67801e+07	3.82898e+07	3.05439e+07	3.87916e+07
Psychosine	1.02815e+07	6.30885e+06	5.74181e+06	3.92001e+06	6.42473e+06	3.06924e+06	2.21044e+06	1.77234e+06	3.04986e+06	3.92753e+06	896280	5.75065e+06
5-(hydroxymethyl)-4-methoxy-2,5-dihydrofuran-2-one	1.74926e+07	1.18854e+07	1.12065e+07	9.50982e+06	1.72661e+07	1.18283e+07	1.43003e+07	9.10617e+06	3.6459e+06	6.99297e+06	7.64788e+06	3.03999e+06
Spermine	8.2506e+06	2.75624e+08	2.17596e+07	3.70412e+07	1.14017e+08	710528	291709	1.11396e+06	1.48581e+06	2.27606e+06	2.14281e+07	1.25625e+06
Inosine-5'-monophosphate (IMP)	6.5423e+07	8.42248e+06	1.65634e+07	2.48012e+07	8.03722e+07	2.61286e+07	3.53085e+07	3.57244e+06	6.08432e+06	8.77933e+06	1.11454e+07	7.58331e+06
2-Aminobenzenesulfonic acid	147309	1.7804e+06	848593	283996	2.43792e+06	689897	339231	191229	215147	219527	184623	124812
N-Acetyl-L-carnosine	143344	471287	891658	292436	1.98359e+06	1.69608e+06	751651	169229	133848	133041	130605	111242
2-(1-adamantyl)-1-morpholinoethan-1-one	423746	1.14429e+07	3.10538e+06	6.39224e+06	4.16643e+06	298697	488919	427242	392162	360455	553700	283201
methyl 4-methyl-2-oxo-2H-pyran-6-carboxylate	679651	946853	631915	953057	980938	1.70483e+06	1.17092e+06	509956	334426	700278	258038	325670
SDMA	4.64429e+06	2.18516e+06	6.68748e+06	2.46143e+06	5.09827e+06	3.06985e+06	5.83731e+06	1.50965e+06	1.25474e+06	1.29808e+06	1.82223e+06	1.42826e+06
L-Glutathione oxidized	1.85898e+09	1.0908e+09	1.42682e+09	1.71112e+09	1.64926e+09	8.61852e+08	1.6786e+09	4.88287e+08	5.52089e+08	5.79257e+08	1.23945e+09	2.90406e+08
Docosapentaenoic acid	5.44909e+07	2.7165e+07	4.82994e+07	6.91603e+07	5.52146e+07	4.9329e+07	7.76439e+07	1.86826e+07	5.51258e+06	1.11148e+07	3.24681e+07	9.68614e+06
5-Hydroxyindole-3-acetic acid	2.29662e+06	1.89309e+06	3.75474e+06	1.99909e+06	9.17489e+06	1.98828e+07	3.52556e+06	855638	2.93674e+06	601208	1.10697e+06	1.21061e+06
Cytidine 5'-monophosphate (hydrate)	3.11852e+07	3.37435e+07	1.64659e+07	2.7719e+07	2.37104e+07	2.28655e+07	2.34252e+07	6.42371e+06	1.04061e+07	379182	5.38574e+06	9.1301e+06
5-fluoro AB-PINACA N-(4-hydroxypentyl) metabolite	2.34704e+06	1.81307e+06	1.89302e+06	2.86209e+06	2.31219e+06	2.65709e+06	3.43798e+06	945959	782918	840645	1.81106e+06	725589
D-Ala-D-Ala	374719	2.36239e+06	3.92848e+06	2.89285e+06	2.68758e+06	1.02192e+06	4.58366e+06	452497	242866	251324	314222	188895
Trigonelline	1.23906e+06	3.25672e+06	1.94794e+06	636629	3.46072e+06	2.25426e+06	1.64822e+06	592455	728023	1.02691e+06	1.2482e+06	568369
2-(2-amino-3-methylbutanamido)-3-phenylpropanoic acid	168877	113458	168710	119050	114064	243555	867077	1.54573e+06	915454	992915	2.1816e+06	1.23831e+06
XLR11 N-(2-fluoropentyl) isomer	1.0249e+06	937313	1.33349e+06	1.38624e+06	1.0455e+06	1.08686e+06	2.61414e+06	2.30473e+06	2.35691e+06	2.70273e+06	3.19848e+06	2.1336e+06
1-[4-hydroxy-3-(3-methylbut-2-en-1-yl)phenyl]ethan-1-one	119171	81300.3	88993.3	174212	136016	221023	376414	1.25215e+06	970034	765037	633337	1.08884e+06
Isoquinoline	1.02296e+07	9.56919e+06	1.46045e+07	7.8844e+06	7.87049e+06	9.36029e+06	1.99492e+07	2.56349e+07	1.74171e+07	2.25717e+07	3.05053e+07	2.09413e+07
Riboflavin	8.16663e+06	1.21869e+07	2.35684e+07	6.44298e+06	1.05422e+07	9.05632e+06	2.9005e+07	1.23832e+08	1.3952e+08	1.60541e+08	1.22028e+08	2.0362e+08
Ecgonine	948461	1.13556e+06	986850	1.85306e+06	830009	1.32236e+06	3.48426e+06	6.28474e+06	2.31349e+06	3.11358e+06	5.15301e+06	3.87191e+06
XLR11 N-(4-hydroxypentyl) metabolite	1.802e+06	1.15955e+06	1.29228e+06	626480	375798	1.04049e+06	2.85822e+06	9.89803e+06	4.50722e+06	7.08546e+06	1.00388e+07	7.93218e+06
PC 9:0_13:1	161492	174978	207153	199114	167092	627770	1.90082e+06	1.21113e+06	741331	1.22654e+06	1.5469e+06	3.86245e+06
Phe-Phe	152012	115902	58410.5	65969.1	70389.7	94727.6	505933	296807	341556	314260	720463	212619
Citrinin	1.78665e+06	1.61016e+06	1.7223e+06	1.29858e+06	1.55366e+06	1.26445e+06	1.97493e+06	3.08017e+06	3.37225e+06	3.23794e+06	3.47893e+06	3.03819e+06
CAR 10:1	8.39136e+06	1.26627e+07	1.3376e+07	8.7969e+06	6.37424e+06	7.88348e+06	2.67489e+07	2.06809e+07	5.92755e+07	3.88023e+07	4.54942e+07	2.45121e+07
Indole	2.23854e+08	1.85574e+08	3.24128e+08	1.57525e+08	1.74276e+08	1.78718e+08	4.05719e+08	5.15268e+08	3.9579e+08	4.148e+08	5.73193e+08	3.80305e+08
DL-Tryptophan	1.09164e+09	9.59322e+08	1.61462e+09	7.88681e+08	8.76825e+08	8.93688e+08	1.99409e+09	2.53477e+09	1.8979e+09	2.00449e+09	2.86315e+09	1.88442e+09
CAR 9:1	5.96508e+06	4.39659e+06	3.99609e+06	3.91067e+06	2.28327e+06	1.94355e+06	7.52496e+06	9.58323e+06	1.27564e+07	1.45158e+07	2.02131e+07	1.3129e+07
CAR 12:3	342073	485875	423655	416542	204957	272444	527534	1.11804e+06	1.37854e+06	1.40257e+06	975839	1.02924e+06
CAR 22:6	345396	1.82187e+06	1.45782e+06	433150	795762	1.06818e+06	2.35624e+06	5.48947e+06	1.94246e+07	9.43978e+06	1.55124e+07	8.64347e+06
L-Tyrosine	7.0102e+08	7.72675e+08	1.30015e+09	7.11845e+08	7.72535e+08	5.13756e+08	1.17338e+09	2.75412e+09	1.89478e+09	2.06541e+09	2.02917e+09	1.87521e+09
4-[(2-cyclohex-1-enylethyl)amino]-2H-chromen-2-one	70043.1	51296.6	58812.7	106552	76552.1	750602	1.72631e+06	3.91344e+06	1.75511e+06	1.39229e+06	2.67859e+06	3.16469e+06
Indole-3-acrylic acid	7.95342e+06	1.12557e+07	1.41512e+07	1.08836e+07	9.93529e+06	6.63325e+06	1.60046e+07	2.9996e+07	2.22002e+07	2.37459e+07	3.52559e+07	1.91642e+07
Skatole	3.42126e+07	2.96524e+07	5.15329e+07	2.35004e+07	2.55611e+07	2.71104e+07	6.24749e+07	8.4421e+07	5.95239e+07	6.18323e+07	9.06381e+07	6.03457e+07
Normorphine	69002.2	70535.1	49794.1	72392	66468.2	405305	561708	1.59338e+06	384123	476276	728453	1.16665e+06
CAR 7:0	2.23977e+06	2.74957e+06	3.45651e+06	2.88472e+06	1.73568e+06	1.58647e+06	8.20831e+06	4.97559e+06	5.02987e+06	5.27797e+06	6.81054e+06	3.98707e+06
CAR 10:2	899372	2.16318e+06	1.74394e+06	2.16893e+06	1.14011e+06	1.76936e+06	2.32503e+06	6.88043e+06	1.06217e+07	8.22984e+06	7.30789e+06	6.51129e+06
4-oxododecanedioic acid	134153	151901	110003	168608	146909	889766	1.8293e+06	1.74043e+06	708302	892332	2.07869e+06	2.02861e+06
ADP-ribose	248901	1.02117e+06	668257	211729	245792	5.42643e+06	2.89753e+07	2.42556e+07	3.50019e+07	3.68262e+07	2.9831e+07	3.30897e+07
N-Benzylformamide	1.4544e+08	2.53125e+08	4.14837e+08	2.36723e+08	2.66391e+08	1.76238e+08	3.65412e+08	8.89624e+08	6.06352e+08	6.72138e+08	7.16595e+08	6.15015e+08
2-Hydroxycinnamic acid	4.10033e+07	4.75954e+07	6.88803e+07	4.11979e+07	4.56443e+07	3.97263e+07	6.31491e+07	1.77444e+08	1.17262e+08	1.13967e+08	1.60774e+08	1.14586e+08
Gly-Tyr	30203.1	5.24174e+06	47267.8	34770.1	51034.8	70137.6	810319	4.47549e+07	2.28054e+07	2.34552e+07	1.87472e+07	4.53829e+07
Leucylproline	8.01619e+06	5.79056e+06	8.57161e+06	2.84956e+06	5.6032e+06	5.99505e+06	1.97967e+07	2.20229e+07	1.35051e+07	1.20301e+07	3.33816e+07	1.18521e+07
LPC 15:0-SN1	6.21165e+06	4.41695e+06	5.47257e+06	7.37089e+06	3.9371e+06	6.34004e+06	8.20137e+06	2.12997e+07	1.81789e+07	1.11594e+07	1.06438e+07	1.65199e+07
13,14-dihydro-15-keto-tetranor Prostaglandin E2	654879	609866	437097	1.38932e+06	497252	3.28975e+06	5.10716e+06	8.0261e+06	2.55017e+06	4.18789e+06	7.03348e+06	9.14082e+06
L-Tryptophan	324218	360702	410643	224976	335670	273714	484166	1.13725e+06	864675	627820	1.46429e+06	759862
L-Tyrosinemethylester	645790	2.41229e+06	1.27521e+06	357650	1.095e+06	1.10169e+06	1.46957e+06	1.24589e+07	1.35863e+07	1.88505e+07	1.08573e+07	9.25551e+06
Coumarin	5.74394e+07	5.99775e+07	9.01231e+07	5.49272e+07	6.10534e+07	5.08622e+07	7.89529e+07	1.92694e+08	1.23908e+08	1.26246e+08	1.11694e+08	1.25113e+08
Spinosyn A	193242	200742	151201	171935	150109	1.5411e+06	1.70901e+06	3.69725e+06	1.37221e+06	2.09061e+06	1.65304e+06	1.58347e+07
3-methyl-5-oxo-5-(4-toluidino)pentanoic acid	1.18013e+06	928912	878773	879186	743182	541258	1.47299e+06	2.5066e+06	2.88801e+06	3.15554e+06	3.71929e+06	8.13319e+06
Choline Glycerophosphate	1.51681e+06	791705	1.00239e+06	1.17758e+06	483271	1.13254e+06	2.05505e+06	2.4601e+06	2.96267e+06	2.44202e+06	7.38337e+06	2.54196e+06
CAR 13:0	919025	593409	1.04231e+06	584805	380556	720871	2.28951e+06	1.69836e+06	1.40931e+06	1.42854e+06	1.78086e+06	1.06589e+06
CAR 20:5	1.29383e+06	1.77505e+06	2.41288e+06	1.09173e+06	1.5406e+06	2.67514e+06	5.65005e+06	2.87859e+06	2.08339e+07	8.47347e+06	8.36704e+06	8.12285e+06
Cyclohexylsulfamate	722236	554050	1.26521e+06	1.79888e+06	1.79969e+06	1.53795e+06	8.55483e+06	1.0391e+07	2.36259e+06	1.0384e+07	1.30934e+07	2.72393e+06
4-Hydroxybenzaldehyde	1.11458e+08	8.45884e+07	1.21167e+08	9.08999e+07	9.06793e+07	1.38777e+08	1.36618e+08	3.29668e+08	1.70294e+08	2.65301e+08	2.09916e+08	2.39837e+08
LPC 16:0	3.61866e+07	2.66922e+07	3.82281e+07	3.96608e+07	2.05947e+07	4.75306e+07	4.83974e+07	1.60693e+08	1.10373e+08	9.82351e+07	9.33952e+07	6.3986e+07
Tetrahydrocorticosterone	882141	1.43211e+06	712452	296157	270047	195163	1.19944e+06	1.77858e+06	4.9079e+06	3.10487e+06	5.63684e+06	4.29684e+06
CAR 15:0	1.46871e+06	989366	2.08178e+06	1.13122e+06	972976	977642	3.33887e+06	2.0473e+06	1.93353e+06	2.48005e+06	2.34976e+06	2.70394e+06
3-Indoleacetonitrile	608200	618785	995751	510468	535998	870630	1.36844e+06	1.88567e+06	946446	986239	1.69522e+06	1.42027e+06
VLH	333461	1.10506e+06	449243	374664	379927	326400	643658	2.62052e+06	7.77443e+06	5.94524e+06	4.09135e+06	3.40694e+06
Glycyl-L-leucine	1.58457e+06	899032	373482	159354	360817	788562	4.73673e+06	2.83412e+06	2.11036e+06	1.94261e+06	9.91563e+06	2.90883e+06
Asp-Phe	554620	771053	278888	303042	275517	870773	1.38602e+06	1.34424e+06	1.11327e+06	2.49192e+06	1.55495e+06	1.1306e+06
CAR 22:7	51384.9	209432	316078	45474.9	113856	305780	306231	1.24855e+06	2.92104e+06	943705	633979	1.27331e+06
LPC 19:1-SN1	1.28279e+06	1.03382e+06	901693	533522	439538	1.26954e+06	1.50226e+06	4.43987e+06	5.05149e+06	1.93633e+06	1.90196e+06	4.67334e+06
PC O-16:0	2.74998e+08	2.60169e+08	2.2798e+08	1.89157e+08	1.56132e+08	3.24391e+08	2.75223e+08	6.28101e+08	6.67321e+08	4.31579e+08	4.39424e+08	6.24164e+08
ELK	1.20747e+06	1.71993e+06	1.06738e+06	1.22986e+06	2.26408e+06	1.5481e+06	2.73866e+06	3.14883e+06	6.7156e+06	7.3279e+06	4.09269e+06	2.3001e+06
5-Methyl-2'-deoxycytidine	196046	210772	225884	137632	185161	533208	580111	440138	365752	1.15816e+06	1.06487e+06	1.05019e+06
Oleoyl-L-alpha-lysophosphatidic acid	468887	372635	522292	356061	373471	457757	667320	925548	1.29079e+06	1.34073e+06	960092	533263
PC O-18:0	6.77798e+07	2.65196e+07	7.67715e+07	3.20529e+07	4.18101e+07	5.3903e+07	8.62935e+07	2.3202e+08	3.15501e+08	1.34818e+08	9.04641e+07	4.24868e+08
LPC 19:0-SN1	906847	1.0539e+06	1.03719e+06	1.33556e+06	415031	1.07812e+06	2.02776e+06	1.09615e+07	5.51042e+06	2.55227e+06	2.71985e+06	1.42277e+07
O-Phospho-L-serine	1.34812e+07	9.80326e+06	1.50734e+07	5.81997e+06	1.05027e+07	2.32836e+06	1.00599e+07	6.14905e+07	4.48535e+07	5.09163e+07	8.03078e+07	4.30171e+07
LPC 16:3-SN1	3.39227e+06	354232	1.26183e+06	1.97865e+06	702527	1.85284e+06	3.20447e+06	1.35021e+07	6.91449e+06	4.78345e+06	7.23956e+06	6.31147e+06
N1-phenethylbenzene-1-carbothioamide	3.25224e+06	465671	2.01382e+06	1.20717e+06	998778	2.24848e+06	1.53576e+06	1.30333e+07	8.76361e+06	1.34591e+07	1.3665e+07	1.07052e+07
LPC 16:0-SN1	2.28596e+09	2.13573e+09	2.25498e+09	1.93708e+09	1.43369e+09	2.9563e+09	2.59347e+09	6.60038e+09	6.54328e+09	3.45613e+09	4.31341e+09	7.11182e+09
2-{2-[(1-methyl-1H-pyrazol-5-yl)amino]-2-oxoethoxy}acetic acid	52097.7	58825.9	104311	83450.3	55167.6	75555.7	106249	810136	1.27684e+06	1.05682e+06	559190	3.56594e+06
6-methyl-4-(morpholinomethyl)-2H-chromen-2-one	600072	227337	143037	199484	256240	963192	2.23504e+06	4.75717e+06	2.66461e+06	1.52573e+06	3.39672e+06	379456
LPC 20:1-SN1	1.33396e+07	8.95418e+06	1.08771e+07	5.28394e+06	5.56786e+06	1.40928e+07	1.29302e+07	3.44866e+07	4.01606e+07	1.63535e+07	2.54817e+07	5.26091e+07
PC 11:0_11:0	115857	110937	96427.1	110415	96749	1.38311e+06	2.15219e+06	1.52259e+06	560753	702263	994690	3.53896e+06
N-{4-[4-(3-chlorophenyl)piperazino]butyl}-4-methoxybenzamide	304899	614405	201318	147994	160054	108426	212313	3.08762e+06	4.63824e+06	7.24724e+06	6.25223e+06	2.66757e+06
VPH	137318	1.56564e+06	209238	202332	222601	154559	328374	2.45557e+06	3.53974e+06	3.65336e+06	3.03407e+06	1.59534e+06
YPH	100054	115577	138690	106323	108921	80365.1	144980	1.01806e+06	2.33922e+06	855089	3.45555e+06	1.83937e+06
LPE 16:1	1.00599e+06	329636	246304	194849	166042	902245	923538	3.63428e+06	2.17481e+06	887485	1.36659e+06	2.81234e+06
LPC 17:1-SN1	3.64331e+06	2.27892e+06	2.24052e+06	1.951e+06	1.58366e+06	2.9631e+06	2.74944e+06	9.14391e+06	7.42271e+06	4.28256e+06	4.90757e+06	6.91282e+06
Virginiamycin	118865	492580	138945	101509	134014	107377	141267	6.56083e+06	1.01962e+07	1.35765e+07	5.6009e+06	5.18416e+06
Estradiol	297281	574871	533906	478642	386223	855641	730138	793335	939603	1.12227e+06	1.37172e+06	1.95922e+06
MMK	52286.6	59080.2	53068.2	59380.1	58310.5	69172.2	64212.8	835438	1.06146e+06	1.40595e+06	1.23668e+06	624000
PC O-20:1	1.50008e+06	1.13626e+06	1.48089e+06	634565	602143	2.83451e+06	2.41342e+06	4.46768e+06	6.46417e+06	2.01782e+06	3.46124e+06	6.64647e+06
N-Desmethylclomipramine	378763	290561	670660	247787	317237	289895	513481	504115	2.04271e+06	1.47253e+06	1.44177e+06	1.06141e+06
FLK	29997.4	78555.6	30445.8	34067	33453.4	39684.9	35732.1	613165	1.03778e+06	1.30196e+06	1.42722e+06	863839
8-Aminooctanoic acid	3.48084e+06	3.15531e+06	2.48748e+06	2.51829e+06	3.30346e+06	4.16706e+06	4.50231e+06	3.39916e+06	5.52191e+06	5.71675e+06	7.27287e+06	7.17259e+06
LPC 22:6-SN2	1.41731e+07	5.2513e+06	5.49522e+06	3.21761e+06	3.33989e+06	1.86891e+07	1.07163e+07	4.06189e+07	4.78555e+07	1.91745e+07	3.0013e+07	3.29667e+07
N-Oleoyl dopamine	8.97054e+06	2.42144e+07	1.87268e+07	9.45416e+06	9.87374e+06	9.03961e+06	1.43097e+07	6.65676e+07	1.10758e+08	6.10044e+07	3.75841e+07	1.66904e+08
tert-Butyl N-[1-(aminocarbonyl)-3-methylbutyl]carbamate	1.30881e+06	172446	382846	202855	186276	1.88623e+06	9.55603e+06	4.73941e+06	1.29597e+06	2.31701e+06	4.37658e+06	1.40589e+06
EMK	99481.7	67767.6	39327.4	38148.7	71241.4	36356.7	48256.1	642143	470109	532420	795133	1.23313e+06
PC O-18:1	2.72114e+08	1.0541e+08	9.8648e+07	6.44948e+07	6.53879e+07	3.3732e+08	2.21842e+08	7.70719e+08	7.46474e+08	3.10045e+08	4.5518e+08	5.991e+08
Tetrahydrocortisone	599494	281761	481410	344961	229646	589612	770702	607780	735080	1.06494e+06	1.1231e+06	676607
Nor-9-carboxy-δ9-THC	337009	1.30599e+06	1.19062e+06	565756	826312	1.84021e+06	2.24731e+06	2.71756e+06	3.50509e+06	2.62459e+06	2.00094e+06	3.11024e+06
N-[(4-hydroxy-3-methoxyphenyl)methyl]-8-methylnonanamide	381169	654109	680212	230088	560103	548425	607639	1.11633e+06	1.35675e+06	1.26775e+06	1.29589e+06	762520
Trehalose	162198	168833	200794	165598	163624	133004	266079	3.67752e+06	689469	1.07992e+06	468344	1.57825e+06
4-(2,3-dihydro-1,4-benzodioxin-6-yl)butanoic acid	614604	623973	626241	253046	278254	217158	316468	4.52604e+06	2.51991e+06	2.95485e+06	2.29995e+06	2.09961e+06
N1-[2-(2-pyridyl)ethyl]-2-aminobenzamide	788493	2.0091e+06	2.68954e+06	1.57947e+06	604423	331502	958862	1.28299e+07	6.39955e+06	7.36791e+06	6.65256e+06	7.96996e+06
LPC 22:5-SN1	1.23534e+07	4.89035e+06	4.85116e+06	6.34081e+06	7.48035e+06	1.98324e+07	1.4391e+07	2.70094e+07	3.30847e+07	1.11036e+07	3.10949e+07	2.38429e+07
SM 8:1;2O/12:0	518012	2.80731e+06	3.19327e+06	3.38809e+06	968823	982201	2.93029e+06	1.01727e+07	6.83892e+06	8.34838e+06	3.98733e+06	6.48891e+06
Propionylcarnitine	4.29996e+07	2.863e+07	4.19878e+07	2.51533e+07	2.69028e+07	2.6518e+07	6.87884e+07	6.97055e+07	5.47426e+07	5.51654e+07	1.10609e+08	3.27116e+07
Folinic acid	135648	161748	140603	125139	148638	111202	198467	2.63425e+06	7.43886e+06	4.85978e+06	1.14507e+06	3.84754e+07
GLK	28225.1	118461	99986.2	32054.3	91968.1	37340.2	33621	930432	1.35429e+06	1.89698e+06	2.12761e+06	1.2242e+06
Taurochenodeoxycholic Acid (sodium salt)	2.83621e+06	3.29153e+07	3.18716e+07	3.34029e+06	6.80313e+06	3.08885e+06	1.40135e+07	6.31721e+07	6.57665e+07	5.05902e+07	7.26287e+07	8.77221e+07
MMH	265718	126137	128223	215664	294900	318565	1.08041e+06	832372	277094	271746	973684	631586
1-Phenyl-3-methyl-5-pyrazolone	92471.2	440463	297820	324657	201250	126565	255552	881273	1.7654e+06	1.50776e+06	996692	7.25456e+06
LPE 20:2	2.63218e+06	1.63655e+06	1.76124e+06	1.12268e+06	757991	2.59637e+06	3.53759e+06	5.61283e+06	6.95116e+06	2.88613e+06	1.96528e+06	8.98089e+06
Taurodeoxycholic Acid (sodium salt)	401868	5.08711e+06	4.88309e+06	504346	958970	464243	2.25903e+06	9.09737e+06	9.60455e+06	7.6764e+06	1.09652e+07	1.27347e+07
Epinephrine	2.77166e+07	2.62323e+07	3.2431e+07	1.42224e+07	1.4287e+07	2.18859e+07	1.63115e+07	1.54825e+08	1.16779e+08	1.19576e+08	1.03095e+08	7.99551e+07
10-Nitrolinoleate	686186	187891	342130	374715	351485	704792	2.01821e+06	542629	1.09321e+06	1.14655e+06	1.60315e+06	586221
L-Pyroglutamic acid	6.9927e+07	4.14726e+07	5.57048e+07	4.37324e+07	6.02298e+07	3.46875e+07	7.57449e+07	1.07713e+08	6.90055e+07	6.24634e+07	9.02434e+07	6.73816e+07
Methionine sulfoxide	1.33174e+08	1.65116e+08	2.39218e+08	2.64856e+08	2.60453e+08	2.14973e+08	3.06327e+08	2.59337e+08	2.98449e+08	3.92575e+08	4.03488e+08	3.04332e+08
5-(6-hydroxy-6-methyloctyl)-2,5-dihydrofuran-2-one	206975	358983	245947	482430	244716	627017	755363	1.23499e+06	667376	804383	3.53311e+06	552666
AMK	28899.2	35238.3	42284.9	31108	33209	22952.8	42266.4	64972.4	90901.8	58377.3	67888.2	32818.6
R-1 Methanandamide phosphate	251936	1.65482e+06	224753	334852	879867	204369	323378	1.04291e+07	5.79463e+06	5.52581e+06	2.86816e+06	2.40842e+06
2-methyl-2,3,4,5-tetrahydro-1,5-benzoxazepin-4-one	2.83928e+06	1.58475e+06	1.64832e+06	1.77811e+06	1.55371e+06	1.81957e+06	2.32844e+06	2.62134e+06	3.24458e+06	2.70714e+06	3.17944e+06	6.29854e+06
PC O-40:9	155702	243698	166042	151644	126271	504787	627001	516853	365778	419040	515866	2.79914e+06
Tetranor-12(S)-HETE	1.16398e+06	157563	1.30085e+06	2.09098e+06	952416	3.00655e+06	3.05319e+06	7.90002e+06	4.23583e+06	6.66125e+06	5.21575e+06	5.41849e+06
LPC 20:0	980050	278701	902543	246209	403722	1.61774e+06	1.01746e+06	3.50125e+06	5.7951e+06	1.3594e+06	1.78139e+06	1.56892e+07
L-Isoleucine	1.82109e+09	2.07676e+09	3.12286e+09	1.62123e+09	1.59133e+09	1.5055e+09	3.40848e+09	3.18398e+09	2.23073e+09	3.0496e+09	3.82163e+09	2.29854e+09
Valylproline	2.32894e+06	1.83426e+06	2.25561e+06	2.3567e+06	2.25005e+06	2.52236e+06	3.56732e+06	3.17217e+06	2.83571e+06	2.81733e+06	5.36206e+06	2.73336e+06
LPC 18:0-SN1	1.77123e+09	7.98576e+08	2.3732e+09	1.0196e+09	1.01262e+09	2.04643e+09	1.92492e+09	3.5717e+09	4.6379e+09	2.18958e+09	2.28487e+09	6.73807e+09
Decanoylcarnitine	1.52605e+07	1.71655e+07	2.89095e+07	1.30844e+07	9.58868e+06	1.38656e+07	3.84323e+07	1.40096e+07	6.31376e+07	4.80189e+07	4.95437e+07	2.65149e+07
6-Phosphogluconic acid	3.57264e+06	486408	3.77997e+06	747832	2.36403e+06	2.21207e+06	3.94362e+06	3.70963e+06	8.82283e+06	7.2823e+06	9.47098e+06	6.3766e+06
CAR 22:5	251729	460045	2.81532e+06	783913	1.68686e+06	1.60742e+06	6.71372e+06	2.28169e+06	4.20251e+06	1.82599e+06	1.08902e+07	3.02527e+06
13-Hpotre(R)	2.57195e+06	787936	1.18383e+06	1.47926e+06	998293	2.22528e+06	2.76823e+06	3.07545e+06	1.57008e+06	3.95758e+06	3.67576e+06	3.0216e+06
(2E)-1-(2,4-dihydroxyphenyl)-3-(4-hydroxyphenyl)prop-2-en-1-one	294447	260232	264296	168019	206163	172692	2.40205e+06	406876	489814	381662	1.09939e+06	447899
Fexofenadine	198621	271203	159515	181143	197292	135794	196846	679682	2.02111e+06	1.10709e+06	729442	333530
MAG (18:2)	8.54555e+06	5.52017e+06	7.18613e+06	9.6287e+06	7.68199e+06	9.96207e+06	1.83757e+07	1.22229e+07	7.07213e+06	1.85356e+07	1.35652e+07	1.69833e+07
TNK	88170.9	103676	91718.8	133181	227418	88196.7	116287	1.44004e+06	401817	306716	698419	2.18852e+06
3-amino-2-phenyl-2H-pyrazolo[4,3-c]pyridine-4,6-diol	1.17195e+07	4.4376e+07	1.20163e+07	7.33302e+06	9.35095e+06	8.34979e+06	1.12066e+07	3.01281e+07	6.43627e+07	6.64822e+07	4.21691e+07	7.17627e+07
DL-Lysine	4.96291e+07	2.57777e+07	1.08052e+08	3.04345e+07	4.50201e+07	5.05722e+07	8.21726e+07	1.02101e+08	8.42252e+07	1.05529e+08	1.19458e+08	9.34621e+07
1,3,5-trimethyl-N-[4-(2-thienyl)benzyl]-1H-pyrazole-4-sulfonamide	270961	220713	284726	230574	214081	1.91715e+06	3.81517e+06	1.05889e+06	611214	932015	2.35364e+06	941913
LPC 24:4-SN1	892326	930959	971593	544323	441017	1.67348e+06	1.11707e+06	3.2296e+06	4.48798e+06	931684	2.19978e+06	4.05594e+06
8-Hydroxyquinoline	3.47117e+06	2.09293e+06	1.08592e+06	2.79183e+06	1.23779e+06	1.30556e+06	3.87803e+06	6.84436e+06	2.77196e+06	3.37315e+06	4.79058e+06	2.49515e+06
L-arginine	697829	421398	926088	551004	440991	577944	991757	1.26812e+06	703758	757553	916229	877068
4-{3-[(3,4-dihydroxyphenyl)methyl]-2-methylbutyl}benzene-1,2-diol	2.23393e+06	333334	395809	469966	349851	895501	1.22719e+06	1.36167e+06	1.3942e+06	3.03184e+06	3.05671e+06	1.29064e+06
LPE 14:0	738986	513437	531985	369199	210222	466673	475406	1.82332e+06	1.41545e+06	789703	676685	1.43446e+06
4-benzyl-1-[(2,5-dichloro-3-thienyl)sulfonyl]piperidine	2.15615e+06	295771	1.01286e+06	164549	1.04704e+06	2.89982e+06	5.26435e+06	3.23344e+06	3.14606e+06	4.62982e+06	6.55404e+06	2.82091e+06
IRH	108150	57155.9	164100	194331	339103	90069.7	178482	355319	475918	801531	332350	251226
LPC 17:0-SN1	2.46705e+06	3.18854e+06	1.65578e+06	4.38512e+06	1.50757e+06	2.30497e+06	3.28753e+06	1.45372e+07	8.62344e+06	3.50143e+06	3.67029e+06	8.04243e+06
Vasicinone	816631	3.10653e+06	2.24204e+06	3.10252e+06	1.25526e+06	721026	1.41132e+06	4.59731e+06	9.63695e+06	9.33511e+06	4.80874e+06	2.36236e+07
Creatinine	5.30135e+07	2.65388e+07	3.34049e+07	5.70579e+07	6.12275e+07	4.89082e+07	8.07337e+07	7.80787e+07	5.52541e+07	7.70731e+07	1.3736e+08	5.79063e+07
LPC O-17:0	1.47591e+06	1.40094e+06	3.53897e+06	2.29828e+06	3.60799e+06	3.09803e+06	3.73336e+06	5.60587e+06	8.65355e+06	2.8658e+06	4.82999e+06	1.54278e+07
N-Acetyl-aspartic acid	1.81646e+07	1.82972e+07	1.50513e+07	1.73075e+07	1.78439e+07	6.44484e+06	2.20642e+07	3.37649e+07	1.93118e+07	6.82642e+07	4.23333e+07	2.13567e+07
2-Phenylacetamide	5.83666e+06	5.90748e+06	3.21238e+06	7.39964e+06	3.68372e+06	8.07335e+06	8.45973e+06	9.56045e+06	7.68499e+06	9.96953e+06	9.98126e+06	8.90501e+06
LPC 18:1-SN1	8.98492e+08	1.05953e+09	1.04518e+09	6.60671e+08	6.25933e+08	1.35103e+09	8.15687e+08	2.73659e+09	2.73942e+09	1.52784e+09	1.36136e+09	2.57946e+09
Lysopc 16:2 (2N Isomer)	127429	207676	166033	201540	156267	222015	154159	985424	1.07434e+06	460933	274788	704009
L-Aspartic acid	2.28357e+07	1.31234e+07	2.123e+07	9.71743e+06	1.9133e+07	1.5999e+07	1.77848e+07	3.93896e+07	2.32748e+07	3.79784e+07	3.2437e+07	2.12253e+07
ENK	142544	1.39646e+06	919157	141114	78060.7	72160.8	315456	1.8902e+06	1.69302e+06	1.88344e+06	1.9345e+06	1.20553e+06
5-Hydroxytryptophol	1.00123e+07	9.51298e+06	1.43174e+07	7.46857e+06	8.18038e+06	1.18876e+07	8.1441e+06	2.19486e+07	1.74614e+07	1.78334e+07	2.52181e+07	1.64501e+07
CAR 12:1	3.89535e+06	4.34396e+06	6.96907e+06	4.2406e+06	3.53925e+06	5.47736e+06	1.7633e+07	3.83956e+06	1.11359e+07	1.02154e+07	9.87164e+06	6.74915e+06
LPC 22:1-SN1	217336	151635	180925	120413	157330	424631	234094	540140	616833	419757	315175	2.45112e+06
LPE 17:0	2.39191e+06	1.78138e+06	3.28186e+06	514835	1.10616e+06	2.3553e+06	1.18679e+06	1.61688e+07	1.82223e+07	9.0517e+06	2.90748e+06	4.0787e+07
Bisphenol G	4.66436e+06	1.72246e+06	1.30807e+06	805943	2.0856e+06	1.46314e+06	2.3667e+06	3.50424e+06	3.95844e+06	2.22715e+06	6.25918e+06	7.28398e+06
Lysopc 18:1	5.94058e+06	4.45179e+06	6.76331e+06	3.60991e+06	4.48217e+06	8.8473e+06	5.65899e+06	1.18805e+07	1.32875e+07	7.03241e+06	7.38982e+06	1.11347e+07
2,4-dihydroxyheptadec-16-en-1-yl acetate	3.1664e+06	855312	727185	746015	887244	2.84729e+06	5.29293e+06	1.11321e+06	2.77681e+06	3.22529e+06	3.75441e+06	6.01859e+06
Hexanoylcarnitine	8.957e+07	7.93931e+07	1.08769e+08	6.21955e+07	6.09094e+07	1.52434e+08	1.35817e+08	8.65434e+07	3.23689e+08	2.4197e+08	1.75645e+08	1.20467e+08
LPC 20:2-SN1	1.79817e+07	8.2526e+06	9.12311e+06	7.9796e+06	7.80554e+06	1.55112e+07	1.26909e+07	2.44873e+07	2.76522e+07	1.07965e+07	1.62536e+07	2.79697e+07
PC 11:0_12:0	118198	113179	221938	255327	98703.4	2.41875e+06	2.33554e+06	887774	367913	659292	1.0598e+06	4.12802e+06
LPC O-18:0	4.66235e+07	2.62574e+07	1.09783e+08	3.73302e+07	7.80225e+07	9.37491e+07	1.22997e+08	1.56589e+08	2.34709e+08	6.34564e+07	9.02117e+07	5.25023e+08
L-(-)-Methionine	3.21904e+08	3.08032e+08	5.38078e+08	2.66548e+08	3.50672e+08	1.46541e+08	5.13838e+08	6.77775e+08	4.67537e+08	4.32158e+08	6.21044e+08	3.80361e+08
LPE 16:0	1.3326e+07	1.74083e+07	1.45374e+07	5.67366e+06	5.44637e+06	1.39694e+07	8.62186e+06	7.54071e+07	6.83939e+07	3.39068e+07	1.35775e+07	9.1153e+07
LPE 20:1	3.38847e+06	1.68434e+06	1.89495e+06	401369	1.05793e+06	3.28971e+06	2.1914e+06	5.38949e+06	5.77636e+06	3.09939e+06	3.04197e+06	1.18438e+07
PC O-18:2	1.54539e+08	8.35474e+07	1.18504e+08	7.00943e+07	4.47521e+07	2.18227e+08	1.92072e+08	3.16034e+08	4.52188e+08	1.29942e+08	1.85795e+08	1.51532e+08
PC 10:0_13:1	145838	441626	167520	848266	160176	2.23761e+06	3.01464e+06	1.20264e+06	531242	953456	1.97244e+06	3.764e+06
LPC 16:2-SN1	1.42192e+06	402093	405869	388383	373940	748921	578559	1.78088e+06	1.38074e+06	755573	1.3005e+06	1.15987e+06
Norcodeine	92351.3	95942.5	80477.1	89929.7	83858	460874	285098	953047	114416	216997	285908	1.19593e+06
PAF C-16	23266.1	25944.7	22188.5	26967.5	29701.3	30638.5	33485.9	436282	224203	36507.7	39014.5	242161
MLK	662578	274610	1.37364e+06	316579	199943	510529	2.18115e+06	3.6407e+06	619780	1.13448e+06	2.40463e+06	410708
PC O-24:4	325253	196549	266703	206632	251142	345097	227216	578560	1.47171e+06	313001	597201	1.17204e+06
isoleucine	397716	467192	358507	1.17621e+06	882963	776215	1.15913e+06	1.04659e+06	1.16405e+06	1.83647e+06	653826	1.01541e+06
LPC 12:0-SN1	234440	88093.2	84582.8	43979	89764.6	381330	290745	276246	437886	247304	283373	207944
3-hydroxy-2-(3-nitro-4-piperidinobenzyl)propanenitrile	750147	186975	249343	177503	380687	146044	8.56972e+06	600893	289088	1.89212e+06	993311	459694
INK	543737	293313	443623	260884	569108	464067	1.59632e+06	713842	457323	574720	1.16135e+06	473327
Lysopc 18:3	1.3756e+06	980136	4.83389e+06	1.46453e+06	1.04079e+06	2.23668e+06	2.19861e+06	3.54525e+06	4.14817e+06	3.18694e+06	2.93476e+06	3.72715e+06
PC O-14:0	2.7802e+06	1.42329e+06	1.39102e+06	1.4195e+06	897690	1.95377e+06	2.09015e+06	3.1601e+06	3.45429e+06	1.98466e+06	2.38698e+06	1.74112e+06
1-(4-benzylpiperazino)-2-(pyridin-2-ylamino)propan-1-one	1.06396e+06	1.97144e+06	1.52452e+06	2.93598e+06	1.63309e+06	2.84763e+06	3.09127e+06	2.89979e+06	5.22385e+06	4.06604e+06	2.14641e+06	2.01877e+06
