# Supplementary material for: Metabolic Profiles of Serum and Ovarian Tissue in Taihe Black-Boned Silky Fowl During the Early and Peak Laying Periods
Source: Animals (Basel). 2025 Mar 22;15(7):912. doi: 10.3390/ani15070912 (PMC11987729; doi:10.3390/ani15070912)
Supplement: Supplementary file 1 [file animals-15-00912-s001.zip › Supplementary Table S3.xlsx]

## Sheet: Negative ion mode
KEGG enrichment in Serum Between 20W and 30W (Negative Ion Mode)
MapID	MapTitle	Pvalue	x	y	n	N	EnrichDirect	MetaIDs	kegg_cpd_id
map00650	Butanoate metabolism	0.0194331	3	4	21	114	Over	alpha-Ketoglutaric acid; D-(+)-Malic acid; Fumaric acid	cpd:C00026,cpd:C00497,cpd:C00122
map00350	Tyrosine metabolism	0.0326036	2	2	21	114	Over	Fumaric acid; Gentisic acid	cpd:C00122,cpd:C00628
map00430	Taurine and hypotaurine metabolism	0.0326036	2	2	21	114	Over	Taurine; alpha-Ketoglutaric acid	cpd:C00245,cpd:C00026
map00620	Pyruvate metabolism	0.0326036	2	2	21	114	Over	Fumaric acid; L-Malate	cpd:C00122,cpd:C00149
map00020	Citrate cycle (TCA cycle)	0.0426877	3	5	21	114	Over	alpha-Ketoglutaric acid; Fumaric acid; L-Malate	cpd:C00026,cpd:C00122,cpd:C00149
map00250	Alanine, aspartate and glutamate metabolism	0.0750449	3	6	21	114	Over	N-Acetyl-L-aspartic acid; alpha-Ketoglutaric acid; Fumaric acid	cpd:C01042,cpd:C00026,cpd:C00122
map00220	Arginine biosynthesis	0.154065	2	4	21	114	Over	alpha-Ketoglutaric acid; Fumaric acid	cpd:C00026,cpd:C00122
map00340	Histidine metabolism	0.154065	2	4	21	114	Over	L-Anserine; alpha-Ketoglutaric acid	cpd:C01262,cpd:C00026
map00053	Ascorbate and aldarate metabolism	0.184211	1	1	21	114	Over	alpha-Ketoglutaric acid	cpd:C00026
map00190	Oxidative phosphorylation	0.184211	1	1	21	114	Over	Fumaric acid	cpd:C00122
map00232	Caffeine metabolism	0.184211	1	1	21	114	Over	Xanthosine	cpd:C01762
map00400	Phenylalanine, tyrosine and tryptophan biosynthesis	0.184211	1	1	21	114	Over	L-Tryptophan	cpd:C00078
map00590	Arachidonic acid metabolism	0.228316	2	5	21	114	Over	Prostaglandin H2; 20-Hydroxy-(5Z,8Z,11Z,14Z)-eicosatetraenoic acid	cpd:C00427,cpd:C14748
map00630	Glyoxylate and dicarboxylate metabolism	0.304952	2	6	21	114	Over	alpha-Ketoglutaric acid; L-Malate	cpd:C00026,cpd:C00149
map00040	Pentose and glucuronate interconversions	0.335817	1	2	21	114	Over	alpha-Ketoglutaric acid	cpd:C00026
map00920	Sulfur metabolism	0.335817	1	2	21	114	Over	Taurine	cpd:C00245
map04270	Vascular smooth muscle contraction	0.335817	1	2	21	114	Over	20-Hydroxy-(5Z,8Z,11Z,14Z)-eicosatetraenoic acid	cpd:C14748
map00140	Steroid hormone biosynthesis	0.460352	1	3	21	114	Over	Tetrahydrocorticosterone	cpd:C05476
map00360	Phenylalanine metabolism	0.460352	1	3	21	114	Over	Fumaric acid	cpd:C00122
map00380	Tryptophan metabolism	0.460352	1	3	21	114	Over	L-Tryptophan	cpd:C00078
map04216	Ferroptosis	0.460352	1	3	21	114	Over	Adrenic acid	cpd:C16527
map01040	Biosynthesis of unsaturated fatty acids	0.461005	3	12	21	114	Over	Docosapentaenoic acid; Adrenic acid; Eicosapentaenoic acid	cpd:C16513,cpd:C16527,cpd:C06428
map00120	Primary bile acid biosynthesis	0.562447	1	4	21	114	Over	Taurine	cpd:C00245
map00760	Nicotinate and nicotinamide metabolism	0.562447	1	4	21	114	Over	Fumaric acid	cpd:C00122
map00970	Aminoacyl-tRNA biosynthesis	0.562447	1	4	21	114	Over	L-Tryptophan	cpd:C00078
map04080	Neuroactive ligand-receptor interaction	0.562447	1	4	21	114	Over	Taurine	cpd:C00245
map01100	Metabolic pathways	0.86705	13	66	21	114	Over	Taurine; L-Anserine; N-Acetyl-L-aspartic acid; L-Tryptophan; Prostaglandin H2; Hexadecanedioic acid; Fumaric acid; Gentisic acid; L-Malate; Xanthosine; Uridine; 16-Hydroxyhexadecanoic acid; 20-Hydroxy-(5Z,8Z,11Z,14Z)-eicosatetraenoic acid	cpd:C00245,cpd:C01262,cpd:C01042,cpd:C00078,cpd:C00427,cpd:C19615,cpd:C00122,cpd:C00628,cpd:C00149,cpd:C01762,cpd:C00299,cpd:C18218,cpd:C14748
map00230	Purine metabolism	1	1	5	21	114	Over	Xanthosine	cpd:C01762
map00240	Pyrimidine metabolism	1	1	5	21	114	Over	Uridine	cpd:C00299
map00260	Glycine, serine and threonine metabolism	1	1	5	21	114	Over	L-Tryptophan	cpd:C00078
map01210	2-Oxocarboxylic acid metabolism	1	1	5	21	114	Over	L-Tryptophan	cpd:C00078
map02010	ABC transporters	1	1	5	21	114	Over	Taurine	cpd:C00245

## Sheet: Positive ion mode
KEGG enrichment in Serum Between 20W and 30W (Positive Ion Mode)
MapID	MapTitle	Pvalue	x	y	n	N	EnrichDirect	MetaIDs	kegg_cpd_id
map00140	Steroid hormone biosynthesis	0.03228	2	2	20	109	Over	Corticosterone; Estrone	cpd:C02140,cpd:C00468
map00340	Histidine metabolism	0.0420356	3	5	20	109	Over	1-Methylhistidine; Anserine; Histamine	cpd:C01152,cpd:C01262,cpd:C00388
map00030	Pentose phosphate pathway	0.183486	1	1	20	109	Over	D-Erythrose 4-phosphate	cpd:C00279
map00100	Steroid biosynthesis	0.183486	1	1	20	109	Over	Cholecalciferol	cpd:C05443
map00760	Nicotinate and nicotinamide metabolism	0.183486	1	1	20	109	Over	Nicotinamide	cpd:C00153
map01200	Carbon metabolism	0.183486	1	1	20	109	Over	D-Erythrose 4-phosphate	cpd:C00279
map04216	Ferroptosis	0.183486	1	1	20	109	Over	Glutathione	cpd:C00051
map01100	Metabolic pathways	0.232762	18	85	20	109	Over	Anserine; D-Erythrose 4-phosphate; Biliverdin; Hypoxanthine; Cytidine; Indole-3-acetic acid; Nicotinamide; Cholecalciferol; Corticosterone; Creatine; L-Proline; Capric acid; 2-Amino-1,3-octadecanediol; Glutathione; Estrone; N-Acetylserotonin; Histamine; N-Acetyl-aspartic acid	cpd:C01262,cpd:C00279,cpd:C00500,cpd:C00262,cpd:C00475,cpd:C00954,cpd:C00153,cpd:C05443,cpd:C02140,cpd:C00300,cpd:C00148,cpd:C01571,cpd:C00836,cpd:C00051,cpd:C00468,cpd:C00978,cpd:C00388,cpd:C01042
map00061	Fatty acid biosynthesis	0.334692	1	2	20	109	Over	Capric acid	cpd:C01571
map00250	Alanine, aspartate and glutamate metabolism	0.459049	1	3	20	109	Over	N-Acetyl-aspartic acid	cpd:C01042
map00270	Cysteine and methionine metabolism	0.459049	1	3	20	109	Over	Glutathione	cpd:C00051
map00600	Sphingolipid metabolism	0.459049	1	3	20	109	Over	2-Amino-1,3-octadecanediol	cpd:C00836
map00240	Pyrimidine metabolism	0.561115	1	4	20	109	Over	Cytidine	cpd:C00475
map00400	Phenylalanine, tyrosine and tryptophan biosynthesis	0.561115	1	4	20	109	Over	D-Erythrose 4-phosphate	cpd:C00279
map00410	beta-Alanine metabolism	0.561115	1	4	20	109	Over	Anserine	cpd:C01262
map00750	Vitamin B6 metabolism	0.561115	1	4	20	109	Over	D-Erythrose 4-phosphate	cpd:C00279
map00860	Porphyrin and chlorophyll metabolism	0.561115	1	4	20	109	Over	Biliverdin	cpd:C00500
map00330	Arginine and proline metabolism	0.637267	2	8	20	109	Over	Creatine; L-Proline	cpd:C00300,cpd:C00148
map02010	ABC transporters	0.703239	3	13	20	109	Over	Choline bitartrate; L-Proline; Glutathione	cpd:C00919,cpd:C00148,cpd:C00051
map00260	Glycine, serine and threonine metabolism	1	1	5	20	109	Over	Creatine	cpd:C00300
map04080	Neuroactive ligand-receptor interaction	1	1	5	20	109	Over	Histamine	cpd:C00388
