# Supplementary material for: Metabolic Profiles of Serum and Ovarian Tissue in Taihe Black-Boned Silky Fowl During the Early and Peak Laying Periods
Source: Animals (Basel). 2025 Mar 22;15(7):912. doi: 10.3390/ani15070912 (PMC11987729; doi:10.3390/ani15070912)
Supplement: Supplementary file 1 [file animals-15-00912-s001.zip › Supplementary Table S4.xlsx]

## Sheet: Negative ion mode
KEGG enrichment in Ovary Between 20W and 30W (Negative Ion Mode)
MapID	MapTitle	Pvalue	x	y	n	N	EnrichDirect	MetaIDs	kegg_cpd_id
map00430	Taurine and hypotaurine metabolism	0.0362598	4	4	65	147	Over	alpha-Ketoglutaric acid; Taurine; Taurocholic acid; L-cysteine	cpd:C00026,cpd:C00245,cpd:C05122,cpd:C00097
map01040	Biosynthesis of unsaturated fatty acids	0.0442742	6	7	65	147	Over	Arachidonic acid; Stearic acid; Palmitic acid; Docosahexaenoic acid; Adrenic acid; 8Z,11Z,14Z-Eicosatrienoic acid	cpd:C00219,cpd:C01530,cpd:C00249,cpd:C06429,cpd:C16527,cpd:C03242
map00564	Glycerophospholipid metabolism	0.0790844	14	22	65	147	Over	1-Palmitoyl-Sn-Glycero-3-Phosphocholine; LPC 15:0; LPC 22:1; LPC 16:3; LPC 16:2; LPC 18:1; LPC 18:0; LPC 22:5; LPC 19:0; LPC 20:4; LPC 20:3; LPC 17:0; LPC 19:1; LPC 20:1	cpd:C04230,cpd:C04230,cpd:C04230,cpd:C04230,cpd:C04230,cpd:C04230,cpd:C04230,cpd:C04230,cpd:C04230,cpd:C04230,cpd:C04230,cpd:C04230,cpd:C04230,cpd:C04230
map00340	Histidine metabolism	0.0842162	3	3	65	147	Over	alpha-Ketoglutaric acid; L-Anserine; Carnosine	cpd:C00026,cpd:C01262,cpd:C00386
map00400	Phenylalanine, tyrosine and tryptophan biosynthesis	0.0842162	3	3	65	147	Over	D-Fructose 1-phosphate; D-Erythrose 4-phosphate; D-Fructose 1,6-bisphosphate	cpd:C01094,cpd:C00279,cpd:C00354
map00591	Linoleic acid metabolism	0.0842162	3	3	65	147	Over	Arachidonic acid; (+/-)12(13)-DiHOME; 8Z,11Z,14Z-Eicosatrienoic acid	cpd:C00219,cpd:C14829,cpd:C03242
map00380	Tryptophan metabolism	0.193831	2	2	65	147	Over	Indole-3-pyruvic acid; Acetyl-N-formyl-5-methoxykynurenamine	cpd:C00331,cpd:C05642
map00770	Pantothenate and CoA biosynthesis	0.193831	2	2	65	147	Over	Pantothenic acid; L-cysteine	cpd:C00864,cpd:C00097
map04080	Neuroactive ligand-receptor interaction	0.241434	5	7	65	147	Over	Adenosine 5'-Diphosphate; Taurine; Adenosine diphosphate (ADP); Leukotriene C4; N-Acetyl-1-aspartylglutamic acid	cpd:C00008,cpd:C00245,cpd:C00008,cpd:C02166,cpd:C12270
map00120	Primary bile acid biosynthesis	0.321759	3	4	65	147	Over	Taurine; Taurocholic acid; Taurochenodeoxycholic acid	cpd:C00245,cpd:C05122,cpd:C05465
map00410	beta-Alanine metabolism	0.321759	3	4	65	147	Over	L-Anserine; Pantothenic acid; Carnosine	cpd:C01262,cpd:C00864,cpd:C00386
map04216	Ferroptosis	0.321759	3	4	65	147	Over	Arachidonic acid; Adrenic acid; L-cysteine	cpd:C00219,cpd:C16527,cpd:C00097
map00062	Fatty acid elongation	0.442177	1	1	65	147	Over	Palmitic acid	cpd:C00249
map00730	Thiamine metabolism	0.442177	1	1	65	147	Over	L-cysteine	cpd:C00097
map03320	PPAR signaling pathway	0.442177	1	1	65	147	Over	8(S)-Hydroxy-(5Z,9E,11Z,14Z)-eicosatetraenoic acid	cpd:C14776
map04122	Sulfur relay system	0.442177	1	1	65	147	Over	L-cysteine	cpd:C00097
map04217	Necroptosis	0.442177	1	1	65	147	Over	Arachidonic acid	cpd:C00219
map04912	GnRH signaling pathway	0.442177	1	1	65	147	Over	Arachidonic acid	cpd:C00219
map01200	Carbon metabolism	0.509221	5	9	65	147	Over	D-Erythrose 4-phosphate; D-Fructose 1,6-bisphosphate; Citric acid; Gluconolactone; L-cysteine	cpd:C00279,cpd:C00354,cpd:C00158,cpd:C00198,cpd:C00097
map00270	Cysteine and methionine metabolism	0.583807	2	3	65	147	Over	5'-Deoxy-5'-(Methylthio)Adenosine; L-cysteine	cpd:C00170,cpd:C00097
map00750	Vitamin B6 metabolism	0.583807	2	3	65	147	Over	Pyridoxine; D-Erythrose 4-phosphate	cpd:C00314,cpd:C00279
map04068	FoxO signaling pathway	0.583807	2	3	65	147	Over	Adenosine 5'-Diphosphate; Adenosine diphosphate (ADP)	cpd:C00008,cpd:C00008
map04142	Lysosome	0.583807	2	3	65	147	Over	Adenosine 5'-Diphosphate; Adenosine diphosphate (ADP)	cpd:C00008,cpd:C00008
map00051	Fructose and mannose metabolism	1	1	2	65	147	Over	D-Fructose 1-phosphate	cpd:C01094
map00071	Fatty acid degradation	1	1	2	65	147	Over	Palmitic acid	cpd:C00249
map00190	Oxidative phosphorylation	1	3	6	65	147	Over	Adenosine 5'-Diphosphate; Adenosine diphosphate (ADP); Reduced nicotinamide adenine dinucleotide	cpd:C00008,cpd:C00008,cpd:C00004
map00232	Caffeine metabolism	1	1	2	65	147	Over	Xanthine	cpd:C00385
map00240	Pyrimidine metabolism	1	5	11	65	147	Over	Cytidine; Uridine monophosphate (UMP); Cytidine-5'-monophosphate; dCMP; dUMP	cpd:C00475,cpd:C00105,cpd:C00055,cpd:C00239,cpd:C00365
map00250	Alanine, aspartate and glutamate metabolism	1	4	9	65	147	Over	alpha-Ketoglutaric acid; Citric acid; L-Asparagine; N-Acetyl-1-aspartylglutamic acid	cpd:C00026,cpd:C00158,cpd:C00152,cpd:C12270
map00260	Glycine, serine and threonine metabolism	1	1	2	65	147	Over	L-cysteine	cpd:C00097
map00780	Biotin metabolism	1	1	2	65	147	Over	Biotin	cpd:C00120
map00920	Sulfur metabolism	1	2	4	65	147	Over	Taurine; L-cysteine	cpd:C00245,cpd:C00097
map00970	Aminoacyl-tRNA biosynthesis	1	2	4	65	147	Over	L-Asparagine; L-cysteine	cpd:C00152,cpd:C00097
map01212	Fatty acid metabolism	1	1	2	65	147	Over	Palmitic acid	cpd:C00249
map01230	Biosynthesis of amino acids	1	4	9	65	147	Over	D-Erythrose 4-phosphate; Citric acid; L-Asparagine; L-cysteine	cpd:C00279,cpd:C00158,cpd:C00152,cpd:C00097
map04020	Calcium signaling pathway	1	1	2	65	147	Over	Reduced nicotinamide adenine dinucleotide	cpd:C00004
map04270	Vascular smooth muscle contraction	1	1	2	65	147	Over	Arachidonic acid	cpd:C00219

## Sheet: Positive ion mode
KEGG enrichment in Ovary Between 20W and 30W (Positive Ion Mode)
MapID	MapTitle	Pvalue	x	y	n	N	EnrichDirect	MetaIDs	kegg_cpd_id
map00982	Drug metabolism - cytochrome P450	0.0344131	3	3	55	167	Over	Normorphine; Norcodeine; 4-Hydroxytamoxifen	cpd:C11785,cpd:C16576,cpd:C05011
map01040	Biosynthesis of unsaturated fatty acids	0.107135	2	2	55	167	Over	11(Z),14(Z),17(Z)-Eicosatrienoic acid; Docosapentaenoic acid	cpd:C16522,cpd:C16513
map00970	Aminoacyl-tRNA biosynthesis	0.232622	7	14	55	167	Over	L-(-)-Methionine; L-Tryptophan; L-arginine; O-Phospho-L-serine; L-Aspartic acid; L-Isoleucine; L-Tyrosine	cpd:C00073,cpd:C00078,cpd:C00062,cpd:C01005,cpd:C00049,cpd:C00407,cpd:C00082
map01200	Carbon metabolism	0.252579	2	3	55	167	Over	6-Phosphogluconic acid; O-Phospho-L-serine	cpd:C00345,cpd:C01005
map00030	Pentose phosphate pathway	0.329341	1	1	55	167	Over	6-Phosphogluconic acid	cpd:C00345
map00280	Valine, leucine and isoleucine degradation	0.329341	1	1	55	167	Over	L-Isoleucine	cpd:C00407
map00740	Riboflavin metabolism	0.329341	1	1	55	167	Over	Riboflavin	cpd:C00255
map04371	Apelin signaling pathway	0.329341	1	1	55	167	Over	D-Erythro-sphingosine 1-phosphate	cpd:C06124
map05132	Salmonella infection	0.329341	1	1	55	167	Over	L-arginine	cpd:C00062
map00400	Phenylalanine, tyrosine and tryptophan biosynthesis	0.3326	3	5	55	167	Over	L-Tryptophan; L-Tyrosine; Indole	cpd:C00078,cpd:C00082,cpd:C00463
map00410	beta-Alanine metabolism	0.3326	3	5	55	167	Over	Spermine; L-Aspartic acid; Spermidine	cpd:C00750,cpd:C00049,cpd:C00315
map00240	Pyrimidine metabolism	0.396572	3	6	55	167	Over	Cytosine; Cytidine 5'-monophosphate (hydrate); Uridine 5'-monophosphate	cpd:C00380,cpd:C00055,cpd:C00105
map00250	Alanine, aspartate and glutamate metabolism	0.396572	3	6	55	167	Over	N-Acetyl-aspartic acid; N-Acetyl-Asp-Glu; L-Aspartic acid	cpd:C01042,cpd:C12270,cpd:C00049
map00360	Phenylalanine metabolism	0.396572	3	6	55	167	Over	2-Phenylacetamide; 2-Hydroxycinnamic acid; L-Tyrosine	cpd:C02505,cpd:C01772,cpd:C00082
map00380	Tryptophan metabolism	0.441173	4	8	55	167	Over	3-Indoleacetonitrile; 5-Hydroxyindole-3-acetic acid; L-Tryptophan; Indole	cpd:C02938,cpd:C05635,cpd:C00078,cpd:C00463
map00330	Arginine and proline metabolism	0.507528	5	11	55	167	Over	Spermine; L-arginine; Creatinine; 4-Guanidinobutanoic acid; Spermidine	cpd:C00750,cpd:C00062,cpd:C00791,cpd:C01035,cpd:C00315
map00500	Starch and sucrose metabolism	0.551548	1	2	55	167	Over	Trehalose	cpd:C01083
map00520	Amino sugar and nucleotide sugar metabolism	0.551548	1	2	55	167	Over	N-Acetylneuraminic acid	cpd:C00270
map00670	One carbon pool by folate	0.551548	1	2	55	167	Over	Folinic acid	cpd:C03479
map00730	Thiamine metabolism	0.551548	1	2	55	167	Over	L-Tyrosine	cpd:C00082
map00770	Pantothenate and CoA biosynthesis	0.551548	1	2	55	167	Over	L-Aspartic acid	cpd:C00049
map00600	Sphingolipid metabolism	0.598945	2	4	55	167	Over	Psychosine; D-Erythro-sphingosine 1-phosphate	cpd:C01747,cpd:C06124
map00220	Arginine biosynthesis	0.664762	2	5	55	167	Over	L-arginine; L-Aspartic acid	cpd:C00062,cpd:C00049
map00760	Nicotinate and nicotinamide metabolism	0.664762	2	5	55	167	Over	Trigonelline; L-Aspartic acid	cpd:C01004,cpd:C00049
map01210	2-Oxocarboxylic acid metabolism	0.685168	3	7	55	167	Over	L-(-)-Methionine; L-Tryptophan; L-Isoleucine	cpd:C00073,cpd:C00078,cpd:C00407
map00270	Cysteine and methionine metabolism	0.752586	4	11	55	167	Over	L-(-)-Methionine; Methionine sulfoxide; O-Phospho-L-serine; L-Aspartic acid	cpd:C00073,cpd:C02989,cpd:C01005,cpd:C00049
map04080	Neuroactive ligand-receptor interaction	0.752586	4	11	55	167	Over	N-Oleoyl dopamine; Epinephrine; D-Erythro-sphingosine 1-phosphate; N-Acetyl-Asp-Glu	cpd:C12272,cpd:C00788,cpd:C06124,cpd:C12270
map00480	Glutathione metabolism	0.775471	5	14	55	167	Over	(5-L-Glutamyl)-L-Amino Acid; Spermine; L-Glutathione oxidized; Spermidine; L-Pyroglutamic acid	cpd:C03740,cpd:C00750,cpd:C00127,cpd:C00315,cpd:C01879
map00130	Ubiquinone and other terpenoid-quinone biosynthesis	1	1	3	55	167	Over	L-Tyrosine	cpd:C00082
map00260	Glycine, serine and threonine metabolism	1	3	9	55	167	Over	L-Tryptophan; O-Phospho-L-serine; L-Aspartic acid	cpd:C00078,cpd:C01005,cpd:C00049
map00290	Valine, leucine and isoleucine biosynthesis	1	1	3	55	167	Over	L-Isoleucine	cpd:C00407
map00350	Tyrosine metabolism	1	2	6	55	167	Over	Epinephrine; L-Tyrosine	cpd:C00788,cpd:C00082
map04020	Calcium signaling pathway	1	1	3	55	167	Over	D-Erythro-sphingosine 1-phosphate	cpd:C06124
